# Supplementary material for: Multivalent Histone and DNA Engagement by a PHD/BRD/PWWP Triple Reader Cassette Recruits ZMYND8 to K14ac-Rich Chromatin
Source: Cell Rep. 2016 Dec 6;17(10):2724–37. doi: 10.1016/j.celrep.2016.11.014 (PMC5177622; doi:10.1016/j.celrep.2016.11.014)
Supplement: Table S1. Histone Arrays of Peptide Sequences Used in the Membranes Shown in Figure 2, Related to Figure 2 [file mmc2.xlsx]

## Sheet: Histone H2A
Supplemental Table S2
Histone	Peptide Length	Array Poition	Kac Mark Combinations		Sequence
polyHis CTRL		A1	HHHHHHHH
polyHis CTRL		A2	HHHHHHHH
		A3	Blank
H2A (Q6FI13)	1-20	A4	CONTROL		S	G	R	G	K	Q	G	G	K	A	R	A	K	A	K	S	R	S	S	R
		A5	pS1		pS	G	R	G	K	Q	G	G	K	A	R	A	K	A	K	S	R	S	S	R
		A6	K5me		S	G	R	G	Kme	Q	G	G	K	A	R	A	K	A	K	S	R	S	S	R
		A7	K5me2		S	G	R	G	Kme2	Q	G	G	K	A	R	A	K	A	K	S	R	S	S	R
		A8	K5me3		S	G	R	G	Kme3	Q	G	G	K	A	R	A	K	A	K	S	R	S	S	R
		A9	K5ac		S	G	R	G	Kac	Q	G	G	K	A	R	A	K	A	K	S	R	S	S	R
		A10	K9me		S	G	R	G	K	Q	G	G	Kme	A	R	A	K	A	K	S	R	S	S	R
		A11	K9me2		S	G	R	G	K	Q	G	G	Kme2	A	R	A	K	A	K	S	R	S	S	R
		A12	K9me3		S	G	R	G	K	Q	G	G	Kme3	A	R	A	K	A	K	S	R	S	S	R
		A13	K9ac		S	G	R	G	K	Q	G	G	Kac	A	R	A	K	A	K	S	R	S	S	R
		A14	K13me		S	G	R	G	K	Q	G	G	K	A	R	A	Kme	A	K	S	R	S	S	R
		A15	K13me2		S	G	R	G	K	Q	G	G	K	A	R	A	Kme2	A	K	S	R	S	S	R
		A16	K13me3		S	G	R	G	K	Q	G	G	K	A	R	A	Kme3	A	K	S	R	S	S	R
		A17	K13ac		S	G	R	G	K	Q	G	G	K	A	R	A	Kac	A	K	S	R	S	S	R
		A18	pS1/K5me		pS	G	R	G	Kme	Q	G	G	K	A	R	A	K	A	K	S	R	S	S	R
		A19	pS1/K5me2		pS	G	R	G	Kme2	Q	G	G	K	A	R	A	K	A	K	S	R	S	S	R
		A20	pS1/K5me3		pS	G	R	G	Kme3	Q	G	G	K	A	R	A	K	A	K	S	R	S	S	R
		A21	pS1/K5ac		pS	G	R	G	Kac	Q	G	G	K	A	R	A	K	A	K	S	R	S	S	R
		A22	K5me/K9me		S	G	R	G	Kme	Q	G	G	Kme	A	R	A	K	A	K	S	R	S	S	R
		A23	K5me/K9me2		S	G	R	G	Kme	Q	G	G	Kme2	A	R	A	K	A	K	S	R	S	S	R
		A24	K5me/K9me3		S	G	R	G	Kme	Q	G	G	Kme3	A	R	A	K	A	K	S	R	S	S	R
		A25	K5me/K9ac		S	G	R	G	Kme	Q	G	G	Kac	A	R	A	K	A	K	S	R	S	S	R
		A26	K5me2/K9me		S	G	R	G	Kme2	Q	G	G	Kme	A	R	A	K	A	K	S	R	S	S	R
		A27	K5me2/K9me2		S	G	R	G	Kme2	Q	G	G	Kme2	A	R	A	K	A	K	S	R	S	S	R
		A28	K5me2/K9me3		S	G	R	G	Kme2	Q	G	G	Kme3	A	R	A	K	A	K	S	R	S	S	R
		A29	K5me2/K9ac		S	G	R	G	Kme2	Q	G	G	Kac	A	R	A	K	A	K	S	R	S	S	R
		A30	K5me3/K9me		S	G	R	G	Kme3	Q	G	G	Kme	A	R	A	K	A	K	S	R	S	S	R
		A31	K5me3/K9me2		S	G	R	G	Kme3	Q	G	G	Kme2	A	R	A	K	A	K	S	R	S	S	R
		A32	K5me3/K9me3		S	G	R	G	Kme3	Q	G	G	Kme3	A	R	A	K	A	K	S	R	S	S	R
		A33	K5me3/K9ac		S	G	R	G	Kme3	Q	G	G	Kac	A	R	A	K	A	K	S	R	S	S	R
		A34	K5ac/K9me		S	G	R	G	Kac	Q	G	G	Kme	A	R	A	K	A	K	S	R	S	S	R
		A35	K5ac/K9me2		S	G	R	G	Kac	Q	G	G	Kme2	A	R	A	K	A	K	S	R	S	S	R
		A36	K5ac/K9me3		S	G	R	G	Kac	Q	G	G	Kme3	A	R	A	K	A	K	S	R	S	S	R
		A37	K5ac/K9ac		S	G	R	G	Kac	Q	G	G	Kac	A	R	A	K	A	K	S	R	S	S	R
		B1	K9me/K13me		S	G	R	G	K	Q	G	G	Kme	A	R	A	Kme	A	K	S	R	S	S	R
		B2	K9me/K13me2		S	G	R	G	K	Q	G	G	Kme	A	R	A	Kme2	A	K	S	R	S	S	R
		B3	K9me/K13me3		S	G	R	G	K	Q	G	G	Kme	A	R	A	Kme3	A	K	S	R	S	S	R
		B4	K9me/K13ac		S	G	R	G	K	Q	G	G	Kme	A	R	A	Kac	A	K	S	R	S	S	R
		B5	K9me2/K13me		S	G	R	G	K	Q	G	G	Kme2	A	R	A	Kme	A	K	S	R	S	S	R
		B6	K9me2/K13me2		S	G	R	G	K	Q	G	G	Kme2	A	R	A	Kme2	A	K	S	R	S	S	R
		B7	K9me2/K13me3		S	G	R	G	K	Q	G	G	Kme2	A	R	A	Kme3	A	K	S	R	S	S	R
		B8	K9me2/K13ac		S	G	R	G	K	Q	G	G	Kme2	A	R	A	Kac	A	K	S	R	S	S	R
		B9	K9me3/K13me		S	G	R	G	K	Q	G	G	Kme3	A	R	A	Kme	A	K	S	R	S	S	R
		B10	K9me3/K13me2		S	G	R	G	K	Q	G	G	Kme3	A	R	A	Kme2	A	K	S	R	S	S	R
		B11	K9me3/K13me3		S	G	R	G	K	Q	G	G	Kme3	A	R	A	Kme3	A	K	S	R	S	S	R
		B12	K9me3/K13ac		S	G	R	G	K	Q	G	G	Kme3	A	R	A	Kac	A	K	S	R	S	S	R
		B13	K9ac/K13me		S	G	R	G	K	Q	G	G	Kac	A	R	A	Kme	A	K	S	R	S	S	R
		B14	K9ac/K13me2		S	G	R	G	K	Q	G	G	Kac	A	R	A	Kme2	A	K	S	R	S	S	R
		B15	K9ac/K13me3		S	G	R	G	K	Q	G	G	Kac	A	R	A	Kme3	A	K	S	R	S	S	R
		B16	K9ac/K13ac		S	G	R	G	K	Q	G	G	Kac	A	R	A	Kac	A	K	S	R	S	S	R
		B17	Blank
	6-25	B18	CONTROL		Q	G	G	K	A	R	A	K	A	K	S	R	S	S	R	A	G	L	Q	F
		B19	K13me		Q	G	G	K	A	R	A	Kme	A	K	S	R	S	S	R	A	G	L	Q	F
		B20	K13me2		Q	G	G	K	A	R	A	Kme2	A	K	S	R	S	S	R	A	G	L	Q	F
		B21	K13me3		Q	G	G	K	A	R	A	Kme3	A	K	S	R	S	S	R	A	G	L	Q	F
		B22	K13ac		Q	G	G	K	A	R	A	Kac	A	K	S	R	S	S	R	A	G	L	Q	F
		B23	K15me		Q	G	G	K	A	R	A	K	A	Kme	S	R	S	S	R	A	G	L	Q	F
		B24	K15me2		Q	G	G	K	A	R	A	K	A	Kme2	S	R	S	S	R	A	G	L	Q	F
		B25	K15me3		Q	G	G	K	A	R	A	K	A	Kme3	S	R	S	S	R	A	G	L	Q	F
		B26	K15ac		Q	G	G	K	A	R	A	K	A	Kac	S	R	S	S	R	A	G	L	Q	F
		B27	pS16		Q	G	G	K	A	R	A	K	A	K	pS	R	S	S	R	A	G	L	Q	F
		B28	K13me/K15me		Q	G	G	K	A	R	A	Kme	A	Kme	S	R	S	S	R	A	G	L	Q	F
		B29	K13me/K15me2		Q	G	G	K	A	R	A	Kme	A	Kme2	S	R	S	S	R	A	G	L	Q	F
		B30	K13me/K15me3		Q	G	G	K	A	R	A	Kme	A	Kme3	S	R	S	S	R	A	G	L	Q	F
		B31	K13me/K15ac		Q	G	G	K	A	R	A	Kme	A	Kac	S	R	S	S	R	A	G	L	Q	F
		B32	K13me2/K15me		Q	G	G	K	A	R	A	Kme2	A	Kme	S	R	S	S	R	A	G	L	Q	F
		B33	K13me2/K15me2		Q	G	G	K	A	R	A	Kme2	A	Kme2	S	R	S	S	R	A	G	L	Q	F
		B34	K13me2/K15me3		Q	G	G	K	A	R	A	Kme2	A	Kme3	S	R	S	S	R	A	G	L	Q	F
		B35	K13me2/K15ac		Q	G	G	K	A	R	A	Kme2	A	Kac	S	R	S	S	R	A	G	L	Q	F
		B36	K13me3/K15me		Q	G	G	K	A	R	A	Kme3	A	Kme	S	R	S	S	R	A	G	L	Q	F
		B37	K13me3/K15me2		Q	G	G	K	A	R	A	Kme3	A	Kme2	S	R	S	S	R	A	G	L	Q	F
		C1	K13me3/K15me3		Q	G	G	K	A	R	A	Kme3	A	Kme3	S	R	S	S	R	A	G	L	Q	F
		C2	K13me3/K15ac		Q	G	G	K	A	R	A	Kme3	A	Kac	S	R	S	S	R	A	G	L	Q	F
		C3	K13ac/K15me		Q	G	G	K	A	R	A	Kac	A	Kme	S	R	S	S	R	A	G	L	Q	F
		C4	K13ac/K15me2		Q	G	G	K	A	R	A	Kac	A	Kme2	S	R	S	S	R	A	G	L	Q	F
		C5	K13ac/K15me3		Q	G	G	K	A	R	A	Kac	A	Kme3	S	R	S	S	R	A	G	L	Q	F
		C6	K13ac/K15ac		Q	G	G	K	A	R	A	Kac	A	Kac	S	R	S	S	R	A	G	L	Q	F
		C7	K13me/pS16		Q	G	G	K	A	R	A	Kme	A	K	pS	R	S	S	R	A	G	L	Q	F
		C8	K13me2/pS16		Q	G	G	K	A	R	A	Kme2	A	K	pS	R	S	S	R	A	G	L	Q	F
		C9	K13me3/pS16		Q	G	G	K	A	R	A	Kme3	A	K	pS	R	S	S	R	A	G	L	Q	F
		C10	K13ac/pS16		Q	G	G	K	A	R	A	Kac	A	K	pS	R	S	S	R	A	G	L	Q	F
		C11	K15me/pS16		Q	G	G	K	A	R	A	K	A	Kme	pS	R	S	S	R	A	G	L	Q	F
		C12	K15me2/pS16		Q	G	G	K	A	R	A	K	A	Kme2	pS	R	S	S	R	A	G	L	Q	F
		C13	K15me3/pS16		Q	G	G	K	A	R	A	K	A	Kme3	pS	R	S	S	R	A	G	L	Q	F
		C14	K15ac/pS16		Q	G	G	K	A	R	A	K	A	Kac	pS	R	S	S	R	A	G	L	Q	F
		C15	K13me/K15me/pS16		Q	G	G	K	A	R	A	Kme	A	Kme	pS	R	S	S	R	A	G	L	Q	F
		C16	K13me/K15me2/pS16		Q	G	G	K	A	R	A	Kme	A	Kme2	pS	R	S	S	R	A	G	L	Q	F
		C17	K13me/K15me3/pS16		Q	G	G	K	A	R	A	Kme	A	Kme3	pS	R	S	S	R	A	G	L	Q	F
		C18	K13me/K15ac/pS16		Q	G	G	K	A	R	A	Kme	A	Kac	pS	R	S	S	R	A	G	L	Q	F
		C19	K13me2/K15me/pS16		Q	G	G	K	A	R	A	Kme2	A	Kme	pS	R	S	S	R	A	G	L	Q	F
		C20	K13me2/K15me2/pS16		Q	G	G	K	A	R	A	Kme2	A	Kme2	pS	R	S	S	R	A	G	L	Q	F
		C21	K13me2/K15me3/pS16		Q	G	G	K	A	R	A	Kme2	A	Kme3	pS	R	S	S	R	A	G	L	Q	F
		C22	K13me2/K15ac/pS16		Q	G	G	K	A	R	A	Kme2	A	Kac	pS	R	S	S	R	A	G	L	Q	F
		C23	K13me3/K15me/pS16		Q	G	G	K	A	R	A	Kme3	A	Kme	pS	R	S	S	R	A	G	L	Q	F
		C24	K13me3/K15me2/pS16		Q	G	G	K	A	R	A	Kme3	A	Kme2	pS	R	S	S	R	A	G	L	Q	F
		C25	K13me3/K15me3/pS16		Q	G	G	K	A	R	A	Kme3	A	Kme3	pS	R	S	S	R	A	G	L	Q	F
		C26	K13me3/K15ac/pS16		Q	G	G	K	A	R	A	Kme3	A	Kac	pS	R	S	S	R	A	G	L	Q	F
		C27	K13ac/K15me/pS16		Q	G	G	K	A	R	A	Kac	A	Kme	pS	R	S	S	R	A	G	L	Q	F
		C28	K13ac/K15me2/pS16		Q	G	G	K	A	R	A	Kac	A	Kme2	pS	R	S	S	R	A	G	L	Q	F
		C29	K13ac/K15me3/pS16		Q	G	G	K	A	R	A	Kac	A	Kme3	pS	R	S	S	R	A	G	L	Q	F
		C30	K13ac/K15ac/pS16		Q	G	G	K	A	R	A	Kac	A	Kac	pS	R	S	S	R	A	G	L	Q	F
		C31	pS18		Q	G	G	K	A	R	A	K	A	K	S	R	pS	S	R	A	G	L	Q	F
		C32	K13me/pS18		Q	G	G	K	A	R	A	Kme	A	K	S	R	pS	S	R	A	G	L	Q	F
		C33	K13me2/pS18		Q	G	G	K	A	R	A	Kme2	A	K	S	R	pS	S	R	A	G	L	Q	F
		C34	K13me3/pS18		Q	G	G	K	A	R	A	Kme3	A	K	S	R	pS	S	R	A	G	L	Q	F
		C35	K13ac/pS18		Q	G	G	K	A	R	A	Kac	A	K	S	R	pS	S	R	A	G	L	Q	F
		C36	K15me/pS18		Q	G	G	K	A	R	A	K	A	Kme	S	R	pS	S	R	A	G	L	Q	F
		C37	K15me2/pS18		Q	G	G	K	A	R	A	K	A	Kme2	S	R	pS	S	R	A	G	L	Q	F
		D1	K15me3/pS18		Q	G	G	K	A	R	A	K	A	Kme3	S	R	pS	S	R	A	G	L	Q	F
		D2	K15ac/pS18		Q	G	G	K	A	R	A	K	A	Kac	S	R	pS	S	R	A	G	L	Q	F
		D3	K13me/K15me/pS18		Q	G	G	K	A	R	A	Kme	A	Kme	S	R	pS	S	R	A	G	L	Q	F
		D4	K13me/K15me2/pS18		Q	G	G	K	A	R	A	Kme	A	Kme2	S	R	pS	S	R	A	G	L	Q	F
		D5	K13me/K15me3/pS18		Q	G	G	K	A	R	A	Kme	A	Kme3	S	R	pS	S	R	A	G	L	Q	F
		D6	K13me/K15ac/pS18		Q	G	G	K	A	R	A	Kme	A	Kac	S	R	pS	S	R	A	G	L	Q	F
		D7	K13me2/K15me/pS18		Q	G	G	K	A	R	A	Kme2	A	Kme	S	R	pS	S	R	A	G	L	Q	F
		D8	K13me2/K15me2/pS18		Q	G	G	K	A	R	A	Kme2	A	Kme2	S	R	pS	S	R	A	G	L	Q	F
		D9	K13me2/K15me3/pS18		Q	G	G	K	A	R	A	Kme2	A	Kme3	S	R	pS	S	R	A	G	L	Q	F
		D10	K13me2/K15ac/pS18		Q	G	G	K	A	R	A	Kme2	A	Kac	S	R	pS	S	R	A	G	L	Q	F
		D11	K13me3/K15me/pS18		Q	G	G	K	A	R	A	Kme3	A	Kme	S	R	pS	S	R	A	G	L	Q	F
		D12	K13me3/K15me2/pS18		Q	G	G	K	A	R	A	Kme3	A	Kme2	S	R	pS	S	R	A	G	L	Q	F
		D13	K13me3/K15me3/pS18		Q	G	G	K	A	R	A	Kme3	A	Kme3	S	R	pS	S	R	A	G	L	Q	F
		D14	K13me3/K15ac/pS18		Q	G	G	K	A	R	A	Kme3	A	Kac	S	R	pS	S	R	A	G	L	Q	F
		D15	K13ac/K15me/pS18		Q	G	G	K	A	R	A	Kac	A	Kme	S	R	pS	S	R	A	G	L	Q	F
		D16	K13ac/K15me2/pS18		Q	G	G	K	A	R	A	Kac	A	Kme2	S	R	pS	S	R	A	G	L	Q	F
		D17	K13ac/K15me3/pS18		Q	G	G	K	A	R	A	Kac	A	Kme3	S	R	pS	S	R	A	G	L	Q	F
		D18	K13ac/K15ac/pS18		Q	G	G	K	A	R	A	Kac	A	Kac	S	R	pS	S	R	A	G	L	Q	F
		D19	pS19		Q	G	G	K	A	R	A	K	A	K	S	R	S	pS	R	A	G	L	Q	F
		D20	K13me/K15me/pS19		Q	G	G	K	A	R	A	Kme	A	Kme	S	R	S	pS	R	A	G	L	Q	F
		D21	K13me/K15me2/pS19		Q	G	G	K	A	R	A	Kme	A	Kme2	S	R	S	pS	R	A	G	L	Q	F
		D22	K13me/K15me3/pS19		Q	G	G	K	A	R	A	Kme	A	Kme3	S	R	S	pS	R	A	G	L	Q	F
		D23	K13me/K15ac/pS19		Q	G	G	K	A	R	A	Kme	A	Kac	S	R	S	pS	R	A	G	L	Q	F
		D24	K13me2/K15me/pS19		Q	G	G	K	A	R	A	Kme2	A	Kme	S	R	S	pS	R	A	G	L	Q	F
		D25	K13me2/K15me2/pS19		Q	G	G	K	A	R	A	Kme2	A	Kme2	S	R	S	pS	R	A	G	L	Q	F
		D26	K13me2/K15me3/pS19		Q	G	G	K	A	R	A	Kme2	A	Kme3	S	R	S	pS	R	A	G	L	Q	F
		D27	K13me2/K15ac/pS19		Q	G	G	K	A	R	A	Kme2	A	Kac	S	R	S	pS	R	A	G	L	Q	F
		D28	K13me3/K15me/pS19		Q	G	G	K	A	R	A	Kme3	A	Kme	S	R	S	pS	R	A	G	L	Q	F
		D29	K13me3/K15me2/pS19		Q	G	G	K	A	R	A	Kme3	A	Kme2	S	R	S	pS	R	A	G	L	Q	F
		D30	K13me3/K15me3/pS19		Q	G	G	K	A	R	A	Kme3	A	Kme3	S	R	S	pS	R	A	G	L	Q	F
		D31	K13me3/K15ac/pS19		Q	G	G	K	A	R	A	Kme3	A	Kac	S	R	S	pS	R	A	G	L	Q	F
		D32	K13ac/K15me/pS19		Q	G	G	K	A	R	A	Kac	A	Kme	S	R	S	pS	R	A	G	L	Q	F
		D33	K13ac/K15me2/pS19		Q	G	G	K	A	R	A	Kac	A	Kme2	S	R	S	pS	R	A	G	L	Q	F
		D34	K13ac/K15me3/pS19		Q	G	G	K	A	R	A	Kac	A	Kme3	S	R	S	pS	R	A	G	L	Q	F
		D35	K13ac/K15ac/pS19		Q	G	G	K	A	R	A	Kac	A	Kac	S	R	S	pS	R	A	G	L	Q	F
		D36	Blank
	11-30	D37	CONTROL		R	A	K	A	K	S	R	S	S	R	A	G	L	Q	F	P	V	G	R	V
		E1	K15me		R	A	K	A	Kme	S	R	S	S	R	A	G	L	Q	F	P	V	G	R	V
		E2	K15me2		R	A	K	A	Kme2	S	R	S	S	R	A	G	L	Q	F	P	V	G	R	V
		E3	K15me3		R	A	K	A	Kme3	S	R	S	S	R	A	G	L	Q	F	P	V	G	R	V
		E4	K15ac		R	A	K	A	Kac	S	R	S	S	R	A	G	L	Q	F	P	V	G	R	V
		E5	pS16		R	A	K	A	K	pS	R	S	S	R	A	G	L	Q	F	P	V	G	R	V
		E6	pS18		R	A	K	A	K	S	R	pS	S	R	A	G	L	Q	F	P	V	G	R	V
		E7	pS19		R	A	K	A	K	S	R	S	pS	R	A	G	L	Q	F	P	V	G	R	V
		E8	K15me/pS16		R	A	K	A	Kme	pS	R	S	S	R	A	G	L	Q	F	P	V	G	R	V
		E9	K15me2/pS16		R	A	K	A	Kme2	pS	R	S	S	R	A	G	L	Q	F	P	V	G	R	V
		E10	K15me3/pS16		R	A	K	A	Kme3	pS	R	S	S	R	A	G	L	Q	F	P	V	G	R	V
		E11	K15ac/pS16		R	A	K	A	Kac	pS	R	S	S	R	A	G	L	Q	F	P	V	G	R	V
		E12	K15me/pS18		R	A	K	A	Kme	S	R	pS	S	R	A	G	L	Q	F	P	V	G	R	V
		E13	K15me2/pS18		R	A	K	A	Kme2	S	R	pS	S	R	A	G	L	Q	F	P	V	G	R	V
		E14	K15me3/pS18		R	A	K	A	Kme3	S	R	pS	S	R	A	G	L	Q	F	P	V	G	R	V
		E15	K15ac/pS18		R	A	K	A	Kac	S	R	pS	S	R	A	G	L	Q	F	P	V	G	R	V
		E16	K15me/pS19		R	A	K	A	Kme	S	R	S	pS	R	A	G	L	Q	F	P	V	G	R	V
		E17	K15me2/pS19		R	A	K	A	Kme2	S	R	S	pS	R	A	G	L	Q	F	P	V	G	R	V
		E18	K15me3/pS19		R	A	K	A	Kme3	S	R	S	pS	R	A	G	L	Q	F	P	V	G	R	V
		E19	K15ac/pS19		R	A	K	A	Kac	S	R	S	pS	R	A	G	L	Q	F	P	V	G	R	V
		E20	Blank
	27-46	E21	CONTROL		V	G	R	V	H	R	L	L	R	K	G	N	Y	A	E	R	V	G	A	G
		E22	K36me		V	G	R	V	H	R	L	L	R	Kme	G	N	Y	A	E	R	V	G	A	G
		E23	K36me2		V	G	R	V	H	R	L	L	R	Kme2	G	N	Y	A	E	R	V	G	A	G
		E24	K36me3		V	G	R	V	H	R	L	L	R	Kme3	G	N	Y	A	E	R	V	G	A	G
		E25	K36ac		V	G	R	V	H	R	L	L	R	Kac	G	N	Y	A	E	R	V	G	A	G

## Sheet: Histone H2A.X
Histone	Peptide Length	Array Poition	Kac Mark Combinations		Sequence
polyHis CTRL		A1	HHHHHHHH
polyHis CTRL		A2	HHHHHHHH
		A3	Blank
H2A.X (P16104 )	1-20	A4	CONTROL		S	G	R	G	K	T	G	G	K	A	R	A	K	A	K	S	R	S	S	R
		A5	K5me		S	G	R	G	Kme	T	G	G	K	A	R	A	K	A	K	S	R	S	S	R
		A6	K5me2		S	G	R	G	Kme2	T	G	G	K	A	R	A	K	A	K	S	R	S	S	R
		A7	K5me3		S	G	R	G	Kme3	T	G	G	K	A	R	A	K	A	K	S	R	S	S	R
		A8	K5ac		S	G	R	G	Kac	T	G	G	K	A	R	A	K	A	K	S	R	S	S	R
		A9	pT6		S	G	R	G	K	pT	G	G	K	A	R	A	K	A	K	S	R	S	S	R
		A10	K9me		S	G	R	G	K	T	G	G	Kme	A	R	A	K	A	K	S	R	S	S	R
		A11	K9me2		S	G	R	G	K	T	G	G	Kme2	A	R	A	K	A	K	S	R	S	S	R
		A12	K9me3		S	G	R	G	K	T	G	G	Kme3	A	R	A	K	A	K	S	R	S	S	R
		A13	K9ac		S	G	R	G	K	T	G	G	Kac	A	R	A	K	A	K	S	R	S	S	R
		A14	K5me/pT6		S	G	R	G	Kme	pT	G	G	K	A	R	A	K	A	K	S	R	S	S	R
		A15	K5me2/pT6		S	G	R	G	Kme2	pT	G	G	K	A	R	A	K	A	K	S	R	S	S	R
		A16	K5me3/pT6		S	G	R	G	Kme3	pT	G	G	K	A	R	A	K	A	K	S	R	S	S	R
		A17	K5ac/pT6		S	G	R	G	Kac	pT	G	G	K	A	R	A	K	A	K	S	R	S	S	R
		A18	pT6/K9me		S	G	R	G	K	pT	G	G	Kme	A	R	A	K	A	K	S	R	S	S	R
		A19	pT6/K9me2		S	G	R	G	K	pT	G	G	Kme2	A	R	A	K	A	K	S	R	S	S	R
		A20	pT6/K9me3		S	G	R	G	K	pT	G	G	Kme3	A	R	A	K	A	K	S	R	S	S	R
		A21	pT6/K9ac		S	G	R	G	K	pT	G	G	Kac	A	R	A	K	A	K	S	R	S	S	R
		A22	K5me/pT6/K9me		S	G	R	G	Kme	pT	G	G	Kme	A	R	A	K	A	K	S	R	S	S	R
		A23	K5me/pT6/K9me2		S	G	R	G	Kme	pT	G	G	Kme2	A	R	A	K	A	K	S	R	S	S	R
		A24	K5me/pT6/K9me3		S	G	R	G	Kme	pT	G	G	Kme3	A	R	A	K	A	K	S	R	S	S	R
		A25	K5me/pT6/K9ac		S	G	R	G	Kme	pT	G	G	Kac	A	R	A	K	A	K	S	R	S	S	R
		A26	K5me2/pT6/K9me		S	G	R	G	Kme2	pT	G	G	Kme	A	R	A	K	A	K	S	R	S	S	R
		A27	K5me2/pT6/K9me2		S	G	R	G	Kme2	pT	G	G	Kme2	A	R	A	K	A	K	S	R	S	S	R
		A28	K5me2/pT6/K9me3		S	G	R	G	Kme2	pT	G	G	Kme3	A	R	A	K	A	K	S	R	S	S	R
		A29	K5me2/pT6/K9ac		S	G	R	G	Kme2	pT	G	G	Kac	A	R	A	K	A	K	S	R	S	S	R
		A30	K5me3/pT6/K9me		S	G	R	G	Kme3	pT	G	G	Kme	A	R	A	K	A	K	S	R	S	S	R
		A31	K5me3/pT6/K9me2		S	G	R	G	Kme3	pT	G	G	Kme2	A	R	A	K	A	K	S	R	S	S	R
		A32	K5me3/pT6/K9me3		S	G	R	G	Kme3	pT	G	G	Kme3	A	R	A	K	A	K	S	R	S	S	R
		A33	K5me3/pT6/K9ac		S	G	R	G	Kme3	pT	G	G	Kac	A	R	A	K	A	K	S	R	S	S	R
		A34	K5ac/pT6/K9me		S	G	R	G	Kac	pT	G	G	Kme	A	R	A	K	A	K	S	R	S	S	R
		A35	K5ac/pT6/K9me2		S	G	R	G	Kac	pT	G	G	Kme2	A	R	A	K	A	K	S	R	S	S	R
		A36	K5ac/pT6/K9me3		S	G	R	G	Kac	pT	G	G	Kme3	A	R	A	K	A	K	S	R	S	S	R
		A37	K5ac/pT6/K9ac		S	G	R	G	Kac	pT	G	G	Kac	A	R	A	K	A	K	S	R	S	S	R
		B1	Blank
		B2	CONTROL		T	V	G	P	K	A	P	S	G	G	K	K	A	T	Q	A	S	Q	E	Y
		B3	K127me		T	V	G	P	Kme	A	P	S	G	G	K	K	A	T	Q	A	S	Q	E	Y
		B4	K127me2		T	V	G	P	Kme2	A	P	S	G	G	K	K	A	T	Q	A	S	Q	E	Y
		B5	K127me3		T	V	G	P	Kme3	A	P	S	G	G	K	K	A	T	Q	A	S	Q	E	Y
		B6	K127ac		T	V	G	P	Kac	A	P	S	G	G	K	K	A	T	Q	A	S	Q	E	Y
		B7	pS130		T	V	G	P	K	A	P	pS	G	G	K	K	A	T	Q	A	S	Q	E	Y
		B8	K133me		T	V	G	P	K	A	P	S	G	G	Kme	K	A	T	Q	A	S	Q	E	Y
		B9	K133me2		T	V	G	P	K	A	P	S	G	G	Kme2	K	A	T	Q	A	S	Q	E	Y
		B10	K133me3		T	V	G	P	K	A	P	S	G	G	Kme3	K	A	T	Q	A	S	Q	E	Y
		B11	K133ac		T	V	G	P	K	A	P	S	G	G	Kac	K	A	T	Q	A	S	Q	E	Y
		B12	K134me		T	V	G	P	K	A	P	S	G	G	K	Kme	A	T	Q	A	S	Q	E	Y
		B13	K134me2		T	V	G	P	K	A	P	S	G	G	K	Kme2	A	T	Q	A	S	Q	E	Y
		B14	K134me3		T	V	G	P	K	A	P	S	G	G	K	Kme3	A	T	Q	A	S	Q	E	Y
		B15	K134ac		T	V	G	P	K	A	P	S	G	G	K	Kac	A	T	Q	A	S	Q	E	Y
		B16	pS136		T	V	G	P	K	A	P	S	G	G	K	K	A	pT	Q	A	S	Q	E	Y
		B17	pS139		T	V	G	P	K	A	P	S	G	G	K	K	A	T	Q	A	pS	Q	E	Y
	6-25	B18	K127me/pS130		T	V	G	P	Kme	A	P	pS	G	G	K	K	A	T	Q	A	S	Q	E	Y
		B19	K127me2/pS130		T	V	G	P	Kme2	A	P	pS	G	G	K	K	A	T	Q	A	S	Q	E	Y
		B20	K127me3/pS130		T	V	G	P	Kme3	A	P	pS	G	G	K	K	A	T	Q	A	S	Q	E	Y
		B21	K127ac/pS130		T	V	G	P	Kac	A	P	pS	G	G	K	K	A	T	Q	A	S	Q	E	Y
		B22	pS130/K133me		T	V	G	P	K	A	P	pS	G	G	Kme	K	A	T	Q	A	S	Q	E	Y
		B23	pS130/K133me2		T	V	G	P	K	A	P	pS	G	G	Kme2	K	A	T	Q	A	S	Q	E	Y
		B24	pS130/K133me3		T	V	G	P	K	A	P	pS	G	G	Kme3	K	A	T	Q	A	S	Q	E	Y
		B25	pS130/K133ac		T	V	G	P	K	A	P	pS	G	G	Kac	K	A	T	Q	A	S	Q	E	Y
		B26	pS130/K134me		T	V	G	P	K	A	P	pS	G	G	K	Kme	A	T	Q	A	S	Q	E	Y
		B27	pS130/K134me2		T	V	G	P	K	A	P	pS	G	G	K	Kme2	A	T	Q	A	S	Q	E	Y
		B28	pS130/K134me3		T	V	G	P	K	A	P	pS	G	G	K	Kme3	A	T	Q	A	S	Q	E	Y
		B29	pS130/K134ac		T	V	G	P	K	A	P	pS	G	G	K	Kac	A	T	Q	A	S	Q	E	Y
		B30	K133me/pT136		T	V	G	P	K	A	P	S	G	G	Kme	K	A	pT	Q	A	S	Q	E	Y
		B31	K133me2/pT136		T	V	G	P	K	A	P	S	G	G	Kme2	K	A	pT	Q	A	S	Q	E	Y
		B32	K133me3/pT136		T	V	G	P	K	A	P	S	G	G	Kme3	K	A	pT	Q	A	S	Q	E	Y
		B33	K133ac/pT136		T	V	G	P	K	A	P	S	G	G	Kac	K	A	pT	Q	A	S	Q	E	Y
		B34	K134me/pT136		T	V	G	P	K	A	P	S	G	G	K	Kme	A	pT	Q	A	S	Q	E	Y
		B35	K134me2/pT136		T	V	G	P	K	A	P	S	G	G	K	Kme2	A	pT	Q	A	S	Q	E	Y
		B36	K134me3/pT136		T	V	G	P	K	A	P	S	G	G	K	Kme3	A	pT	Q	A	S	Q	E	Y
		B37	K134ac/pT136		T	V	G	P	K	A	P	S	G	G	K	Kac	A	pT	Q	A	S	Q	E	Y
		C1	K133me/pS139		T	V	G	P	K	A	P	S	G	G	Kme	K	A	T	Q	A	pS	Q	E	Y
		C2	K133me2/pS139		T	V	G	P	K	A	P	S	G	G	Kme2	K	A	T	Q	A	pS	Q	E	Y
		C3	K133me3/pS139		T	V	G	P	K	A	P	S	G	G	Kme3	K	A	T	Q	A	pS	Q	E	Y
		C4	K133ac/pS139		T	V	G	P	K	A	P	S	G	G	Kac	K	A	T	Q	A	pS	Q	E	Y
		C5	K134me/pS139		T	V	G	P	K	A	P	S	G	G	K	Kme	A	T	Q	A	pS	Q	E	Y
		C6	K134me2/pS139		T	V	G	P	K	A	P	S	G	G	K	Kme2	A	T	Q	A	pS	Q	E	Y
		C7	K134me3/pS139		T	V	G	P	K	A	P	S	G	G	K	Kme3	A	T	Q	A	pS	Q	E	Y
		C8	K134ac/pS139		T	V	G	P	K	A	P	S	G	G	K	Kac	A	T	Q	A	pS	Q	E	Y
		C9	K127me/K133me		T	V	G	P	Kme	A	P	S	G	G	Kme	K	A	T	Q	A	S	Q	E	Y
		C10	K127me/K133me2		T	V	G	P	Kme	A	P	S	G	G	Kme2	K	A	T	Q	A	S	Q	E	Y
		C11	K127me/K133me3		T	V	G	P	Kme	A	P	S	G	G	Kme3	K	A	T	Q	A	S	Q	E	Y
		C12	K127me/K133ac		T	V	G	P	Kme	A	P	S	G	G	Kac	K	A	T	Q	A	S	Q	E	Y
		C13	K127me2/K133me		T	V	G	P	Kme2	A	P	S	G	G	Kme	K	A	T	Q	A	S	Q	E	Y
		C14	K127me2/K133me2		T	V	G	P	Kme2	A	P	S	G	G	Kme2	K	A	T	Q	A	S	Q	E	Y
		C15	K127me2/K133me3		T	V	G	P	Kme2	A	P	S	G	G	Kme3	K	A	T	Q	A	S	Q	E	Y
		C16	K127me2/K133ac		T	V	G	P	Kme2	A	P	S	G	G	Kac	K	A	T	Q	A	S	Q	E	Y
		C17	K127me3/K133me		T	V	G	P	Kme3	A	P	S	G	G	Kme	K	A	T	Q	A	S	Q	E	Y
		C18	K127me3/K133me2		T	V	G	P	Kme3	A	P	S	G	G	Kme2	K	A	T	Q	A	S	Q	E	Y
		C19	K127me3/K133me3		T	V	G	P	Kme3	A	P	S	G	G	Kme3	K	A	T	Q	A	S	Q	E	Y
		C20	K127me3/K133ac		T	V	G	P	Kme3	A	P	S	G	G	Kac	K	A	T	Q	A	S	Q	E	Y
		C21	K127ac/K133me		T	V	G	P	Kac	A	P	S	G	G	Kme	K	A	T	Q	A	S	Q	E	Y
		C22	K127ac/K133me2		T	V	G	P	Kac	A	P	S	G	G	Kme2	K	A	T	Q	A	S	Q	E	Y
		C23	K127ac/K133me3		T	V	G	P	Kac	A	P	S	G	G	Kme3	K	A	T	Q	A	S	Q	E	Y
		C24	K127ac/K133ac		T	V	G	P	Kac	A	P	S	G	G	Kac	K	A	T	Q	A	S	Q	E	Y
		C25	K127me/K134me		T	V	G	P	Kme	A	P	S	G	G	K	Kme	A	T	Q	A	S	Q	E	Y
		C26	K127me/K134me2		T	V	G	P	Kme	A	P	S	G	G	K	Kme2	A	T	Q	A	S	Q	E	Y
		C27	K127me/K134me3		T	V	G	P	Kme	A	P	S	G	G	K	Kme3	A	T	Q	A	S	Q	E	Y
		C28	K127me/K134ac		T	V	G	P	Kme	A	P	S	G	G	K	Kac	A	T	Q	A	S	Q	E	Y
		C29	K127me2/K134me		T	V	G	P	Kme2	A	P	S	G	G	K	Kme	A	T	Q	A	S	Q	E	Y
		C30	K127me2/K134me2		T	V	G	P	Kme2	A	P	S	G	G	K	Kme2	A	T	Q	A	S	Q	E	Y
		C31	K127me2/K134me3		T	V	G	P	Kme2	A	P	S	G	G	K	Kme3	A	T	Q	A	S	Q	E	Y
		C32	K127me2/K134ac		T	V	G	P	Kme2	A	P	S	G	G	K	Kac	A	T	Q	A	S	Q	E	Y
		C33	K127me3/K134me		T	V	G	P	Kme3	A	P	S	G	G	K	Kme	A	T	Q	A	S	Q	E	Y
		C34	K127me3/K134me2		T	V	G	P	Kme3	A	P	S	G	G	K	Kme2	A	T	Q	A	S	Q	E	Y
		C35	K127me3/K134me3		T	V	G	P	Kme3	A	P	S	G	G	K	Kme3	A	T	Q	A	S	Q	E	Y
		C36	K127me3/K134ac		T	V	G	P	Kme3	A	P	S	G	G	K	Kac	A	T	Q	A	S	Q	E	Y
		C37	K127ac/K134me		T	V	G	P	Kac	A	P	S	G	G	K	Kme	A	T	Q	A	S	Q	E	Y
		D1	K127ac/K134me2		T	V	G	P	Kac	A	P	S	G	G	K	Kme2	A	T	Q	A	S	Q	E	Y
		D2	K127ac/K134me3		T	V	G	P	Kac	A	P	S	G	G	K	Kme3	A	T	Q	A	S	Q	E	Y
		D3	K127ac/K134ac		T	V	G	P	Kac	A	P	S	G	G	K	Kac	A	T	Q	A	S	Q	E	Y
		D4	K127ac/K133ac/K134ac		T	V	G	P	Kac	A	P	S	G	G	Kac	Kac	A	T	Q	A	S	Q	E	Y
		D5	K127ac/K133ac/K134ac/pS139		T	V	G	P	Kac	A	P	S	G	G	Kac	Kac	A	T	Q	A	pS	Q	E	Y

## Sheet: Histone H2A.Z
Histone	Peptide Length	Array Poition	Kac Mark Combinations		Sequence
polyHis CTRL		A1	HHHHHHHH
polyHis CTRL		A2	HHHHHHHH
		A3	Blank
H2A.Z (P0C0S5)	1-20	A4	CONTROL		A	G	G	K	A	G	K	D	S	G	K	A	K	T	K	A	V	S	R	S
		A5	K4me		A	G	G	Kme	A	G	K	D	S	G	K	A	K	T	K	A	V	S	R	S
		A6	K4me2		A	G	G	Kme2	A	G	K	D	S	G	K	A	K	T	K	A	V	S	R	S
		A7	K4me3		A	G	G	Kme3	A	G	K	D	S	G	K	A	K	T	K	A	V	S	R	S
		A8	K4ac		A	G	G	Kac	A	G	K	D	S	G	K	A	K	T	K	A	V	S	R	S
		A9	K7me		A	G	G	K	A	G	Kme	D	S	G	K	A	K	T	K	A	V	S	R	S
		A10	K7me2		A	G	G	K	A	G	Kme2	D	S	G	K	A	K	T	K	A	V	S	R	S
		A11	K7me3		A	G	G	K	A	G	Kme3	D	S	G	K	A	K	T	K	A	V	S	R	S
		A12	K7ac		A	G	G	K	A	G	Kac	D	S	G	K	A	K	T	K	A	V	S	R	S
		A13	pS9		A	G	G	K	A	G	K	D	pS	G	K	A	K	T	K	A	V	S	R	S
		A14	K11me		A	G	G	K	A	G	K	D	S	G	Kme	A	K	T	K	A	V	S	R	S
		A15	K11me2		A	G	G	K	A	G	K	D	S	G	Kme2	A	K	T	K	A	V	S	R	S
		A16	K11me3		A	G	G	K	A	G	K	D	S	G	Kme3	A	K	T	K	A	V	S	R	S
		A17	K11ac		A	G	G	K	A	G	K	D	S	G	Kac	A	K	T	K	A	V	S	R	S
		A18	K13me		A	G	G	K	A	G	K	D	S	G	K	A	Kme	T	K	A	V	S	R	S
		A19	K13me2		A	G	G	K	A	G	K	D	S	G	K	A	Kme2	T	K	A	V	S	R	S
		A20	K13me3		A	G	G	K	A	G	K	D	S	G	K	A	Kme3	T	K	A	V	S	R	S
		A21	K13ac		A	G	G	K	A	G	K	D	S	G	K	A	Kac	T	K	A	V	S	R	S
		A22	K4me/K7me		A	G	G	Kme	A	G	Kme	D	S	G	K	A	K	T	K	A	V	S	R	S
		A23	K4me/K7me2		A	G	G	Kme	A	G	Kme2	D	S	G	K	A	K	T	K	A	V	S	R	S
		A24	K4me/K7me3		A	G	G	Kme	A	G	Kme3	D	S	G	K	A	K	T	K	A	V	S	R	S
		A25	K4me/K7ac		A	G	G	Kme	A	G	Kac	D	S	G	K	A	K	T	K	A	V	S	R	S
		A26	K4me2/K7me		A	G	G	Kme2	A	G	Kme	D	S	G	K	A	K	T	K	A	V	S	R	S
		A27	K4me2/K7me2		A	G	G	Kme2	A	G	Kme2	D	S	G	K	A	K	T	K	A	V	S	R	S
		A28	K4me2/K7me3		A	G	G	Kme2	A	G	Kme3	D	S	G	K	A	K	T	K	A	V	S	R	S
		A29	K4me2/K7ac		A	G	G	Kme2	A	G	Kac	D	S	G	K	A	K	T	K	A	V	S	R	S
		A30	K4me3/K7me		A	G	G	Kme3	A	G	Kme	D	S	G	K	A	K	T	K	A	V	S	R	S
		A31	K4me3/K7me2		A	G	G	Kme3	A	G	Kme2	D	S	G	K	A	K	T	K	A	V	S	R	S
		A32	K4me3/K7me3		A	G	G	Kme3	A	G	Kme3	D	S	G	K	A	K	T	K	A	V	S	R	S
		A33	K4me3/K7ac		A	G	G	Kme3	A	G	Kac	D	S	G	K	A	K	T	K	A	V	S	R	S
		A34	K4ac/K7me		A	G	G	Kac	A	G	Kme	D	S	G	K	A	K	T	K	A	V	S	R	S
		A35	K4ac/K7me2		A	G	G	Kac	A	G	Kme2	D	S	G	K	A	K	T	K	A	V	S	R	S
		A36	K4ac/K7me3		A	G	G	Kac	A	G	Kme3	D	S	G	K	A	K	T	K	A	V	S	R	S
		A37	K4ac/K7ac		A	G	G	Kac	A	G	Kac	D	S	G	K	A	K	T	K	A	V	S	R	S
		B1	K4me/pS9		A	G	G	Kme	A	G	K	D	pS	G	K	A	K	T	K	A	V	S	R	S
		B2	K4me2/pS9		A	G	G	Kme2	A	G	K	D	pS	G	K	A	K	T	K	A	V	S	R	S
		B3	K4me3/pS9		A	G	G	Kme3	A	G	K	D	pS	G	K	A	K	T	K	A	V	S	R	S
		B4	K4ac/pS9		A	G	G	Kac	A	G	K	D	pS	G	K	A	K	T	K	A	V	S	R	S
		B5	K7me/pS9		A	G	G	K	A	G	Kme	D	pS	G	K	A	K	T	K	A	V	S	R	S
		B6	K7me2/pS9		A	G	G	K	A	G	Kme2	D	pS	G	K	A	K	T	K	A	V	S	R	S
		B7	K7me3/pS9		A	G	G	K	A	G	Kme3	D	pS	G	K	A	K	T	K	A	V	S	R	S
		B8	K7ac/pS9		A	G	G	K	A	G	Kac	D	pS	G	K	A	K	T	K	A	V	S	R	S
		B9	pS9/K11me		A	G	G	K	A	G	K	D	pS	G	Kme	A	K	T	K	A	V	S	R	S
		B10	pS9/K11me2		A	G	G	K	A	G	K	D	pS	G	Kme2	A	K	T	K	A	V	S	R	S
		B11	pS9/K11me3		A	G	G	K	A	G	K	D	pS	G	Kme3	A	K	T	K	A	V	S	R	S
		B12	pS9/K11ac		A	G	G	K	A	G	K	D	pS	G	Kac	A	K	T	K	A	V	S	R	S
		B13	K7me/K11me		A	G	G	K	A	G	Kme	D	S	G	Kme	A	K	T	K	A	V	S	R	S
		B14	K7me/K11me2		A	G	G	K	A	G	Kme	D	S	G	Kme2	A	K	T	K	A	V	S	R	S
		B15	K7me/K11me3		A	G	G	K	A	G	Kme	D	S	G	Kme3	A	K	T	K	A	V	S	R	S
		B16	K7me/K11ac		A	G	G	K	A	G	Kme	D	S	G	Kac	A	K	T	K	A	V	S	R	S
		B17	K7me2/K11me		A	G	G	K	A	G	Kme2	D	S	G	Kme	A	K	T	K	A	V	S	R	S
	6-25	B18	K7me2/K11me2		A	G	G	K	A	G	Kme2	D	S	G	Kme2	A	K	T	K	A	V	S	R	S
		B19	K7me2/K11me3		A	G	G	K	A	G	Kme2	D	S	G	Kme3	A	K	T	K	A	V	S	R	S
		B20	K7me2/K11ac		A	G	G	K	A	G	Kme2	D	S	G	Kac	A	K	T	K	A	V	S	R	S
		B21	K7me3/K11me		A	G	G	K	A	G	Kme3	D	S	G	Kme	A	K	T	K	A	V	S	R	S
		B22	K7me3/K11me2		A	G	G	K	A	G	Kme3	D	S	G	Kme2	A	K	T	K	A	V	S	R	S
		B23	K7me3/K11me3		A	G	G	K	A	G	Kme3	D	S	G	Kme3	A	K	T	K	A	V	S	R	S
		B24	K7me3/K11ac		A	G	G	K	A	G	Kme3	D	S	G	Kac	A	K	T	K	A	V	S	R	S
		B25	K7ac/K11me		A	G	G	K	A	G	Kac	D	S	G	Kme	A	K	T	K	A	V	S	R	S
		B26	K7ac/K11me2		A	G	G	K	A	G	Kac	D	S	G	Kme2	A	K	T	K	A	V	S	R	S
		B27	K7ac/K11me3		A	G	G	K	A	G	Kac	D	S	G	Kme3	A	K	T	K	A	V	S	R	S
		B28	K7ac/K11ac		A	G	G	K	A	G	Kac	D	S	G	Kac	A	K	T	K	A	V	S	R	S
		B29	K7me/pS9/K11me		A	G	G	K	A	G	Kme	D	pS	G	Kme	A	K	T	K	A	V	S	R	S
		B30	K7me/pS9/K11me2		A	G	G	K	A	G	Kme	D	pS	G	Kme2	A	K	T	K	A	V	S	R	S
		B31	K7me/pS9/K11me3		A	G	G	K	A	G	Kme	D	pS	G	Kme3	A	K	T	K	A	V	S	R	S
		B32	K7me/pS9/K11ac		A	G	G	K	A	G	Kme	D	pS	G	Kac	A	K	T	K	A	V	S	R	S
		B33	K7me2/pS9/K11me		A	G	G	K	A	G	Kme2	D	pS	G	Kme	A	K	T	K	A	V	S	R	S
		B34	K7me2/pS9/K11me2		A	G	G	K	A	G	Kme2	D	pS	G	Kme2	A	K	T	K	A	V	S	R	S
		B35	K7me2/pS9/K11me3		A	G	G	K	A	G	Kme2	D	pS	G	Kme3	A	K	T	K	A	V	S	R	S
		B36	K7me2/pS9/K11ac		A	G	G	K	A	G	Kme2	D	pS	G	Kac	A	K	T	K	A	V	S	R	S
		B37	K7me3/pS9/K11me		A	G	G	K	A	G	Kme3	D	pS	G	Kme	A	K	T	K	A	V	S	R	S
		C1	K7me3/pS9/K11me2		A	G	G	K	A	G	Kme3	D	pS	G	Kme2	A	K	T	K	A	V	S	R	S
		C2	K7me3/pS9/K11me3		A	G	G	K	A	G	Kme3	D	pS	G	Kme3	A	K	T	K	A	V	S	R	S
		C3	K7me3/pS9/K11ac		A	G	G	K	A	G	Kme3	D	pS	G	Kac	A	K	T	K	A	V	S	R	S
		C4	K7ac/pS9/K11me		A	G	G	K	A	G	Kac	D	pS	G	Kme	A	K	T	K	A	V	S	R	S
		C5	K7ac/pS9/K11me2		A	G	G	K	A	G	Kac	D	pS	G	Kme2	A	K	T	K	A	V	S	R	S
		C6	K7ac/pS9/K11me3		A	G	G	K	A	G	Kac	D	pS	G	Kme3	A	K	T	K	A	V	S	R	S
		C7	K7ac/pS9/K11ac		A	G	G	K	A	G	Kac	D	pS	G	Kac	A	K	T	K	A	V	S	R	S
		C8	K11me/K13me		A	G	G	K	A	G	K	D	S	G	Kme	A	Kme	T	K	A	V	S	R	S
		C9	K11me/K13me2		A	G	G	K	A	G	K	D	S	G	Kme	A	Kme2	T	K	A	V	S	R	S
		C10	K11me/K13me3		A	G	G	K	A	G	K	D	S	G	Kme	A	Kme3	T	K	A	V	S	R	S
		C11	K11me/K13ac		A	G	G	K	A	G	K	D	S	G	Kme	A	Kac	T	K	A	V	S	R	S
		C12	K11me2/K13me		A	G	G	K	A	G	K	D	S	G	Kme2	A	Kme	T	K	A	V	S	R	S
		C13	K11me2/K13me2		A	G	G	K	A	G	K	D	S	G	Kme2	A	Kme2	T	K	A	V	S	R	S
		C14	K11me2/K13me3		A	G	G	K	A	G	K	D	S	G	Kme2	A	Kme3	T	K	A	V	S	R	S
		C15	K11me2/K13ac		A	G	G	K	A	G	K	D	S	G	Kme2	A	Kac	T	K	A	V	S	R	S
		C16	K11me3/K13me		A	G	G	K	A	G	K	D	S	G	Kme3	A	Kme	T	K	A	V	S	R	S
		C17	K11me3/K13me2		A	G	G	K	A	G	K	D	S	G	Kme3	A	Kme2	T	K	A	V	S	R	S
		C18	K11me3/K13me3		A	G	G	K	A	G	K	D	S	G	Kme3	A	Kme3	T	K	A	V	S	R	S
		C19	K11me3/K13ac		A	G	G	K	A	G	K	D	S	G	Kme3	A	Kac	T	K	A	V	S	R	S
		C20	K11ac/K13me		A	G	G	K	A	G	K	D	S	G	Kac	A	Kme	T	K	A	V	S	R	S
		C21	K11ac/K13me2		A	G	G	K	A	G	K	D	S	G	Kac	A	Kme2	T	K	A	V	S	R	S
		C22	K11ac/K13me3		A	G	G	K	A	G	K	D	S	G	Kac	A	Kme3	T	K	A	V	S	R	S
		C23	K11ac/K13ac		A	G	G	K	A	G	K	D	S	G	Kac	A	Kac	T	K	A	V	S	R	S
		C24
		C25	CONTROL		G	K	D	S	G	K	A	K	T	K	A	V	S	R	S	Q	R	A	G	L
		C26	K11me		G	K	D	S	G	Kme	A	K	T	K	A	V	S	R	S	Q	R	A	G	L
		C27	K11me2		G	K	D	S	G	Kme2	A	K	T	K	A	V	S	R	S	Q	R	A	G	L
		C28	K11me3		G	K	D	S	G	Kme3	A	K	T	K	A	V	S	R	S	Q	R	A	G	L
		C29	K11ac		G	K	D	S	G	Kac	A	K	T	K	A	V	S	R	S	Q	R	A	G	L
		C30	K13me		G	K	D	S	G	K	A	Kme	T	K	A	V	S	R	S	Q	R	A	G	L
		C31	K13me2		G	K	D	S	G	K	A	Kme2	T	K	A	V	S	R	S	Q	R	A	G	L
		C32	K13me3		G	K	D	S	G	K	A	Kme3	T	K	A	V	S	R	S	Q	R	A	G	L
		C33	K13ac		G	K	D	S	G	K	A	Kac	T	K	A	V	S	R	S	Q	R	A	G	L
		C34	pT14		G	K	D	S	G	K	A	K	pT	K	A	V	S	R	S	Q	R	A	G	L
		C35	K15me		G	K	D	S	G	K	A	K	T	Kme	A	V	S	R	S	Q	R	A	G	L
		C36	K15me2		G	K	D	S	G	K	A	K	T	Kme2	A	V	S	R	S	Q	R	A	G	L
		C37	K15me3		G	K	D	S	G	K	A	K	T	Kme3	A	V	S	R	S	Q	R	A	G	L
		D1	K15ac		G	K	D	S	G	K	A	K	T	Kac	A	V	S	R	S	Q	R	A	G	L
		D2	K11me/K13me		G	K	D	S	G	Kme	A	Kme	T	K	A	V	S	R	S	Q	R	A	G	L
		D3	K11me/K13me2		G	K	D	S	G	Kme	A	Kme2	T	K	A	V	S	R	S	Q	R	A	G	L
		D4	K11me/K13me3		G	K	D	S	G	Kme	A	Kme3	T	K	A	V	S	R	S	Q	R	A	G	L
		D5	K11me/K13ac		G	K	D	S	G	Kme	A	Kac	T	K	A	V	S	R	S	Q	R	A	G	L
		D6	K11me2/K13me		G	K	D	S	G	Kme2	A	Kme	T	K	A	V	S	R	S	Q	R	A	G	L
		D7	K11me2/K13me2		G	K	D	S	G	Kme2	A	Kme2	T	K	A	V	S	R	S	Q	R	A	G	L
		D8	K11me2/K13me3		G	K	D	S	G	Kme2	A	Kme3	T	K	A	V	S	R	S	Q	R	A	G	L
		D9	K11me2/K13ac		G	K	D	S	G	Kme2	A	Kac	T	K	A	V	S	R	S	Q	R	A	G	L
		D10	K11me3/K13me		G	K	D	S	G	Kme3	A	Kme	T	K	A	V	S	R	S	Q	R	A	G	L
		D11	K11me3/K13me2		G	K	D	S	G	Kme3	A	Kme2	T	K	A	V	S	R	S	Q	R	A	G	L
		D12	K11me3/K13me3		G	K	D	S	G	Kme3	A	Kme3	T	K	A	V	S	R	S	Q	R	A	G	L
		D13	K11me3/K13ac		G	K	D	S	G	Kme3	A	Kac	T	K	A	V	S	R	S	Q	R	A	G	L
		D14	K11ac/K13me		G	K	D	S	G	Kac	A	Kme	T	K	A	V	S	R	S	Q	R	A	G	L
		D15	K11ac/K13me2		G	K	D	S	G	Kac	A	Kme2	T	K	A	V	S	R	S	Q	R	A	G	L
		D16	K11ac/K13me3		G	K	D	S	G	Kac	A	Kme3	T	K	A	V	S	R	S	Q	R	A	G	L
		D17	K11ac/K13ac		G	K	D	S	G	Kac	A	Kac	T	K	A	V	S	R	S	Q	R	A	G	L
		D18	K11me/K15me		G	K	D	S	G	Kme	A	K	T	Kme	A	V	S	R	S	Q	R	A	G	L
		D19	K11me/K15me2		G	K	D	S	G	Kme	A	K	T	Kme2	A	V	S	R	S	Q	R	A	G	L
		D20	K11me/K15me3		G	K	D	S	G	Kme	A	K	T	Kme3	A	V	S	R	S	Q	R	A	G	L
		D21	K11me/K15ac		G	K	D	S	G	Kme	A	K	T	Kac	A	V	S	R	S	Q	R	A	G	L
		D22	K11me2/K15me		G	K	D	S	G	Kme2	A	K	T	Kme	A	V	S	R	S	Q	R	A	G	L
		D23	K11me2/K15me2		G	K	D	S	G	Kme2	A	K	T	Kme2	A	V	S	R	S	Q	R	A	G	L
		D24	K11me2/K15me3		G	K	D	S	G	Kme2	A	K	T	Kme3	A	V	S	R	S	Q	R	A	G	L
		D25	K11me2/K15ac		G	K	D	S	G	Kme2	A	K	T	Kac	A	V	S	R	S	Q	R	A	G	L
		D26	K11me3/K15me		G	K	D	S	G	Kme3	A	K	T	Kme	A	V	S	R	S	Q	R	A	G	L
		D27	K11me3/K15me2		G	K	D	S	G	Kme3	A	K	T	Kme2	A	V	S	R	S	Q	R	A	G	L
		D28	K11me3/K15me3		G	K	D	S	G	Kme3	A	K	T	Kme3	A	V	S	R	S	Q	R	A	G	L
		D29	K11me3/K15ac		G	K	D	S	G	Kme3	A	K	T	Kac	A	V	S	R	S	Q	R	A	G	L
		D30	K11ac/K15me		G	K	D	S	G	Kac	A	K	T	Kme	A	V	S	R	S	Q	R	A	G	L
		D31	K11ac/K15me2		G	K	D	S	G	Kac	A	K	T	Kme2	A	V	S	R	S	Q	R	A	G	L
		D32	K11ac/K15me3		G	K	D	S	G	Kac	A	K	T	Kme3	A	V	S	R	S	Q	R	A	G	L
		D33	K11ac/K15ac		G	K	D	S	G	Kac	A	K	T	Kac	A	V	S	R	S	Q	R	A	G	L
		D34	K11me/pT14		G	K	D	S	G	Kme	A	K	pT	K	A	V	S	R	S	Q	R	A	G	L
		D35	K11me2/pT14		G	K	D	S	G	Kme2	A	K	pT	K	A	V	S	R	S	Q	R	A	G	L
		D36	K11me3/pT14		G	K	D	S	G	Kme3	A	K	pT	K	A	V	S	R	S	Q	R	A	G	L
		D37	K11ac/pT14		G	K	D	S	G	Kac	A	K	pT	K	A	V	S	R	S	Q	R	A	G	L
		E1	K13me/pT14		G	K	D	S	G	K	A	Kme	pT	K	A	V	S	R	S	Q	R	A	G	L
		E2	K13me2/pT14		G	K	D	S	G	K	A	Kme2	pT	K	A	V	S	R	S	Q	R	A	G	L
		E3	K13me3/pT14		G	K	D	S	G	K	A	Kme3	pT	K	A	V	S	R	S	Q	R	A	G	L
		E4	K13ac/pT14		G	K	D	S	G	K	A	Kac	pT	K	A	V	S	R	S	Q	R	A	G	L
		E5	pT14/K15me		G	K	D	S	G	K	A	K	pT	Kme	A	V	S	R	S	Q	R	A	G	L
		E6	pT14/K15me2		G	K	D	S	G	K	A	K	pT	Kme2	A	V	S	R	S	Q	R	A	G	L
		E7	pT14/K15me3		G	K	D	S	G	K	A	K	pT	Kme3	A	V	S	R	S	Q	R	A	G	L
		E8	pT14/K15ac		G	K	D	S	G	K	A	K	pT	Kac	A	V	S	R	S	Q	R	A	G	L
		E9	K11me/K13me/pT14		G	K	D	S	G	Kme	A	Kme	pT	K	A	V	S	R	S	Q	R	A	G	L
		E10	K11me/K13me2/pT14		G	K	D	S	G	Kme	A	Kme2	pT	K	A	V	S	R	S	Q	R	A	G	L
		E11	K11me/K13me3/pT14		G	K	D	S	G	Kme	A	Kme3	pT	K	A	V	S	R	S	Q	R	A	G	L
		E12	K11me/K13ac/pT14		G	K	D	S	G	Kme	A	Kac	pT	K	A	V	S	R	S	Q	R	A	G	L
		E13	K11me2/K13me/pT14		G	K	D	S	G	Kme2	A	Kme	pT	K	A	V	S	R	S	Q	R	A	G	L
		E14	K11me2/K13me2/pT14		G	K	D	S	G	Kme2	A	Kme2	pT	K	A	V	S	R	S	Q	R	A	G	L
		E15	K11me2/K13me3/pT14		G	K	D	S	G	Kme2	A	Kme3	pT	K	A	V	S	R	S	Q	R	A	G	L
		E16	K11me2/K13ac/pT14		G	K	D	S	G	Kme2	A	Kac	pT	K	A	V	S	R	S	Q	R	A	G	L
		E17	K11me3/K13me/pT14		G	K	D	S	G	Kme3	A	Kme	pT	K	A	V	S	R	S	Q	R	A	G	L
		E18	K11me3/K13me2/pT14		G	K	D	S	G	Kme3	A	Kme2	pT	K	A	V	S	R	S	Q	R	A	G	L
		E19	K11me3/K13me3/pT14		G	K	D	S	G	Kme3	A	Kme3	pT	K	A	V	S	R	S	Q	R	A	G	L
		E20	K11me3/K13ac/pT14		G	K	D	S	G	Kme3	A	Kac	pT	K	A	V	S	R	S	Q	R	A	G	L
		E21	K11ac/K13me/pT14		G	K	D	S	G	Kac	A	Kme	pT	K	A	V	S	R	S	Q	R	A	G	L
		E22	K11ac/K13me2/pT14		G	K	D	S	G	Kac	A	Kme2	pT	K	A	V	S	R	S	Q	R	A	G	L
		E23	K11ac/K13me3/pT14		G	K	D	S	G	Kac	A	Kme3	pT	K	A	V	S	R	S	Q	R	A	G	L
		E24	K11ac/K13ac/pT14		G	K	D	S	G	Kac	A	Kac	pT	K	A	V	S	R	S	Q	R	A	G	L
		E25	K11me/pT14/K15me		G	K	D	S	G	Kme	A	K	pT	Kme	A	V	S	R	S	Q	R	A	G	L
		E26	K11me/pT14/K15me2		G	K	D	S	G	Kme	A	K	pT	Kme2	A	V	S	R	S	Q	R	A	G	L
		E27	K11me/pT14/K15me3		G	K	D	S	G	Kme	A	K	pT	Kme3	A	V	S	R	S	Q	R	A	G	L
		E28	K11me/pT14/K15ac		G	K	D	S	G	Kme	A	K	pT	Kac	A	V	S	R	S	Q	R	A	G	L
		E29	K11me2/pT14/K15me		G	K	D	S	G	Kme2	A	K	pT	Kme	A	V	S	R	S	Q	R	A	G	L
		E30	K11me2/pT14/K15me2		G	K	D	S	G	Kme2	A	K	pT	Kme2	A	V	S	R	S	Q	R	A	G	L
		E31	K11me2/pT14/K15me3		G	K	D	S	G	Kme2	A	K	pT	Kme3	A	V	S	R	S	Q	R	A	G	L
		E32	K11me2/pT14/K15ac		G	K	D	S	G	Kme2	A	K	pT	Kac	A	V	S	R	S	Q	R	A	G	L
		E33	K11me3/pT14/K15me		G	K	D	S	G	Kme3	A	K	pT	Kme	A	V	S	R	S	Q	R	A	G	L
		E34	K11me3/pT14/K15me2		G	K	D	S	G	Kme3	A	K	pT	Kme2	A	V	S	R	S	Q	R	A	G	L
		E35	K11me3/pT14/K15me3		G	K	D	S	G	Kme3	A	K	pT	Kme3	A	V	S	R	S	Q	R	A	G	L
		E36	K11me3/pT14/K15ac		G	K	D	S	G	Kme3	A	K	pT	Kac	A	V	S	R	S	Q	R	A	G	L
		E37	K11ac/pT14/K15me		G	K	D	S	G	Kac	A	K	pT	Kme	A	V	S	R	S	Q	R	A	G	L
		F1	K11ac/pT14/K15me2		G	K	D	S	G	Kac	A	K	pT	Kme2	A	V	S	R	S	Q	R	A	G	L
		F2	K11ac/pT14/K15me3		G	K	D	S	G	Kac	A	K	pT	Kme3	A	V	S	R	S	Q	R	A	G	L
		F3	K11ac/pT14/K15ac		G	K	D	S	G	Kac	A	K	pT	Kac	A	V	S	R	S	Q	R	A	G	L
		F4	K11ac/K13ac/K15ac		G	K	D	S	G	Kac	A	Kac	T	Kac	A	V	S	R	S	Q	R	A	G	L
		F5
		F6	CONTROL		K	A	K	T	K	A	V	S	R	S	Q	R	A	G	L	Q	F	P	V	G
		F7	K15me		K	A	K	T	Kme	A	V	S	R	S	Q	R	A	G	L	Q	F	P	V	G
		F8	K15me2		K	A	K	T	Kme2	A	V	S	R	S	Q	R	A	G	L	Q	F	P	V	G
		F9	K15me3		K	A	K	T	Kme3	A	V	S	R	S	Q	R	A	G	L	Q	F	P	V	G
		F10	K15ac		K	A	K	T	Kac	A	V	S	R	S	Q	R	A	G	L	Q	F	P	V	G
		F11	pS18		K	A	K	T	K	A	V	pS	R	S	Q	R	A	G	L	Q	F	P	V	G
		F12	pS20		K	A	K	T	K	A	V	S	R	pS	Q	R	A	G	L	Q	F	P	V	G
		F13	K15me/pS18		K	A	K	T	Kme	A	V	pS	R	S	Q	R	A	G	L	Q	F	P	V	G
		F14	K15me2/pS18		K	A	K	T	Kme2	A	V	pS	R	S	Q	R	A	G	L	Q	F	P	V	G
		F15	K15me3/pS18		K	A	K	T	Kme3	A	V	pS	R	S	Q	R	A	G	L	Q	F	P	V	G
		F16	K15ac/pS18		K	A	K	T	Kac	A	V	pS	R	S	Q	R	A	G	L	Q	F	P	V	G
		F17	K15me/pS20		K	A	K	T	Kme	A	V	S	R	pS	Q	R	A	G	L	Q	F	P	V	G
		F18	K15me2/pS20		K	A	K	T	Kme2	A	V	S	R	pS	Q	R	A	G	L	Q	F	P	V	G
		F19	K15me3/pS20		K	A	K	T	Kme3	A	V	S	R	pS	Q	R	A	G	L	Q	F	P	V	G
		F20	K15ac/pS20		K	A	K	T	Kac	A	V	S	R	pS	Q	R	A	G	L	Q	F	P	V	G
		F21	K15me/pS18/pS20		K	A	K	T	Kme	A	V	pS	R	pS	Q	R	A	G	L	Q	F	P	V	G
		F22	K15me2/pS18/pS20		K	A	K	T	Kme2	A	V	pS	R	pS	Q	R	A	G	L	Q	F	P	V	G
		F23	K15me3/pS18/pS20		K	A	K	T	Kme3	A	V	pS	R	pS	Q	R	A	G	L	Q	F	P	V	G
		F24	K15ac/pS18/pS20		K	A	K	T	Kac	A	V	pS	R	pS	Q	R	A	G	L	Q	F	P	V	G
		F25
		F26	CONTROL		Q	F	P	V	G	R	I	H	R	H	L	K	S	R	T	T	S	H	G	R
		F27	K37me		Q	F	P	V	G	R	I	H	R	H	L	Kme	S	R	T	T	S	H	G	R
		F28	K37me2		Q	F	P	V	G	R	I	H	R	H	L	Kme2	S	R	T	T	S	H	G	R
		F29	K37me3		Q	F	P	V	G	R	I	H	R	H	L	Kme3	S	R	T	T	S	H	G	R
		F30	K37ac		Q	F	P	V	G	R	I	H	R	H	L	Kac	S	R	T	T	S	H	G	R
		F31	pS38		Q	F	P	V	G	R	I	H	R	H	L	K	pS	R	T	T	S	H	G	R
		F32	K37me/pS38		Q	F	P	V	G	R	I	H	R	H	L	Kme	pS	R	T	T	S	H	G	R
		F33	K37me2/pS38		Q	F	P	V	G	R	I	H	R	H	L	Kme2	pS	R	T	T	S	H	G	R
		F34	K37me3/pS38		Q	F	P	V	G	R	I	H	R	H	L	Kme3	pS	R	T	T	S	H	G	R
		F35	K37ac/pS38		Q	F	P	V	G	R	I	H	R	H	L	Kac	pS	R	T	T	S	H	G	R

## Sheet: Histone H2B
Histone	Peptide Length	Array Poition	Kac Mark Combinations		Sequence
polyHis CTRL		A1	HHHHHHHH
polyHis CTRL		A2	HHHHHHHH
		A3	Blank
									5				9				13		15
H2B (Q6FI13)	1-20	A4	CONTROL		P	E	P	A	K	S	A	P	A	P	K	K	G	S	K	K	A	V	T	K
		A5	K5me		P	E	P	A	Kme	S	A	P	A	P	K	K	G	S	K	K	A	V	T	K
		A6	K5me2		P	E	P	A	Kme2	S	A	P	A	P	K	K	G	S	K	K	A	V	T	K
		A7	K5me3		P	E	P	A	Kme3	S	A	P	A	P	K	K	G	S	K	K	A	V	T	K
		A8	K5ac		P	E	P	A	Kac	S	A	P	A	P	K	K	G	S	K	K	A	V	T	K
		A9	pS6		P	E	P	A	K	pS	A	P	A	P	K	K	G	S	K	K	A	V	T	K
		A10	K11me		P	E	P	A	K	S	A	P	A	P	Kme	K	G	S	K	K	A	V	T	K
		A11	K11me2		P	E	P	A	K	S	A	P	A	P	Kme2	K	G	S	K	K	A	V	T	K
		A12	K11me3		P	E	P	A	K	S	A	P	A	P	Kme3	K	G	S	K	K	A	V	T	K
		A13	K11ac		P	E	P	A	K	S	A	P	A	P	Kac	K	G	S	K	K	A	V	T	K
		A14	K12me		P	E	P	A	K	S	A	P	A	P	K	Kme	G	S	K	K	A	V	T	K
		A15	K12me2		P	E	P	A	K	S	A	P	A	P	K	Kme2	G	S	K	K	A	V	T	K
		A16	K12me3		P	E	P	A	K	S	A	P	A	P	K	Kme3	G	S	K	K	A	V	T	K
		A17	K12ac		P	E	P	A	K	S	A	P	A	P	K	Kac	G	S	K	K	A	V	T	K
		A18	pS14		P	E	P	A	K	S	A	P	A	P	K	K	G	pS	K	K	A	V	T	K
		A19	K5me/pS6		P	E	P	A	Kme	pS	A	P	A	P	K	K	G	S	K	K	A	V	T	K
		A20	K5me2/pS6		P	E	P	A	Kme2	pS	A	P	A	P	K	K	G	S	K	K	A	V	T	K
		A21	K5me3/pS6		P	E	P	A	Kme3	pS	A	P	A	P	K	K	G	S	K	K	A	V	T	K
		A22	K5ac/pS6		P	E	P	A	Kac	pS	A	P	A	P	K	K	G	S	K	K	A	V	T	K
		A23	K5me/K11me		P	E	P	A	Kme	S	A	P	A	P	Kme	K	G	S	K	K	A	V	T	K
		A24	K5me/K11me2		P	E	P	A	Kme	S	A	P	A	P	Kme2	K	G	S	K	K	A	V	T	K
		A25	K5me/K11me3		P	E	P	A	Kme	S	A	P	A	P	Kme3	K	G	S	K	K	A	V	T	K
		A26	K5me/K11ac		P	E	P	A	Kme	S	A	P	A	P	Kac	K	G	S	K	K	A	V	T	K
		A27	K5me2/K11me		P	E	P	A	Kme2	S	A	P	A	P	Kme	K	G	S	K	K	A	V	T	K
		A28	K5me2/K11me2		P	E	P	A	Kme2	S	A	P	A	P	Kme2	K	G	S	K	K	A	V	T	K
		A29	K5me2/K11me3		P	E	P	A	Kme2	S	A	P	A	P	Kme3	K	G	S	K	K	A	V	T	K
		A30	K5me2/K11ac		P	E	P	A	Kme2	S	A	P	A	P	Kac	K	G	S	K	K	A	V	T	K
		A31	K5me3/K11me		P	E	P	A	Kme3	S	A	P	A	P	Kme	K	G	S	K	K	A	V	T	K
		A32	K5me3/K11me2		P	E	P	A	Kme3	S	A	P	A	P	Kme2	K	G	S	K	K	A	V	T	K
		A33	K5me3/K11me3		P	E	P	A	Kme3	S	A	P	A	P	Kme3	K	G	S	K	K	A	V	T	K
		A34	K5me3/K11ac		P	E	P	A	Kme3	S	A	P	A	P	Kac	K	G	S	K	K	A	V	T	K
		A35	K5ac/K11me		P	E	P	A	Kac	S	A	P	A	P	Kme	K	G	S	K	K	A	V	T	K
		A36	K5ac/K11me2		P	E	P	A	Kac	S	A	P	A	P	Kme2	K	G	S	K	K	A	V	T	K
		A37	K5ac/K11me3		P	E	P	A	Kac	S	A	P	A	P	Kme3	K	G	S	K	K	A	V	T	K
		B1	K5ac/K11ac		P	E	P	A	Kac	S	A	P	A	P	Kac	K	G	S	K	K	A	V	T	K
		B2	K5me/pS6/K11me		P	E	P	A	Kme	pS	A	P	A	P	Kme	K	G	S	K	K	A	V	T	K
		B3	K5me/pS6/K11me2		P	E	P	A	Kme	pS	A	P	A	P	Kme2	K	G	S	K	K	A	V	T	K
		B4	K5me/pS6/K11me3		P	E	P	A	Kme	pS	A	P	A	P	Kme3	K	G	S	K	K	A	V	T	K
		B5	K5me/pS6/K11ac		P	E	P	A	Kme	pS	A	P	A	P	Kac	K	G	S	K	K	A	V	T	K
		B6	K5me2/pS6/K11me		P	E	P	A	Kme2	pS	A	P	A	P	Kme	K	G	S	K	K	A	V	T	K
		B7	K5me2/pS6/K11me2		P	E	P	A	Kme2	pS	A	P	A	P	Kme2	K	G	S	K	K	A	V	T	K
		B8	K5me2/pS6/K11me3		P	E	P	A	Kme2	pS	A	P	A	P	Kme3	K	G	S	K	K	A	V	T	K
		B9	K5me2/pS6/K11ac		P	E	P	A	Kme2	pS	A	P	A	P	Kac	K	G	S	K	K	A	V	T	K
		B10	K5me3/pS6/K11me		P	E	P	A	Kme3	pS	A	P	A	P	Kme	K	G	S	K	K	A	V	T	K
		B11	K5me3/pS6/K11me2		P	E	P	A	Kme3	pS	A	P	A	P	Kme2	K	G	S	K	K	A	V	T	K
		B12	K5me3/pS6/K11me3		P	E	P	A	Kme3	pS	A	P	A	P	Kme3	K	G	S	K	K	A	V	T	K
		B13	K5me3/pS6/K11ac		P	E	P	A	Kme3	pS	A	P	A	P	Kac	K	G	S	K	K	A	V	T	K
		B14	K5ac/pS6/K11me		P	E	P	A	Kac	pS	A	P	A	P	Kme	K	G	S	K	K	A	V	T	K
		B15	K5ac/pS6/K11me2		P	E	P	A	Kac	pS	A	P	A	P	Kme2	K	G	S	K	K	A	V	T	K
		B16	K5ac/pS6/K11me3		P	E	P	A	Kac	pS	A	P	A	P	Kme3	K	G	S	K	K	A	V	T	K
		B17	K5ac/pS6/K11ac		P	E	P	A	Kac	pS	A	P	A	P	Kac	K	G	S	K	K	A	V	T	K
	6-25	B18	K11me/K12me		P	E	P	A	K	S	A	P	A	P	Kme	Kme	G	S	K	K	A	V	T	K
		B19	K11me/K12me2		P	E	P	A	K	S	A	P	A	P	Kme	Kme2	G	S	K	K	A	V	T	K
		B20	K11me/K12me3		P	E	P	A	K	S	A	P	A	P	Kme	Kme3	G	S	K	K	A	V	T	K
		B21	K11me/K12ac		P	E	P	A	K	S	A	P	A	P	Kme	Kac	G	S	K	K	A	V	T	K
		B22	K11me2/K12me		P	E	P	A	K	S	A	P	A	P	Kme2	Kme	G	S	K	K	A	V	T	K
		B23	K11me2/K12me2		P	E	P	A	K	S	A	P	A	P	Kme2	Kme2	G	S	K	K	A	V	T	K
		B24	K11me2/K12me3		P	E	P	A	K	S	A	P	A	P	Kme2	Kme3	G	S	K	K	A	V	T	K
		B25	K11me2/K12ac		P	E	P	A	K	S	A	P	A	P	Kme2	Kac	G	S	K	K	A	V	T	K
		B26	K11me3/K12me		P	E	P	A	K	S	A	P	A	P	Kme3	Kme	G	S	K	K	A	V	T	K
		B27	K11me3/K12me2		P	E	P	A	K	S	A	P	A	P	Kme3	Kme2	G	S	K	K	A	V	T	K
		B28	K11me3/K12me3		P	E	P	A	K	S	A	P	A	P	Kme3	Kme3	G	S	K	K	A	V	T	K
		B29	K11me3/K12ac		P	E	P	A	K	S	A	P	A	P	Kme3	Kac	G	S	K	K	A	V	T	K
		B30	K11ac/K12me		P	E	P	A	K	S	A	P	A	P	Kac	Kme	G	S	K	K	A	V	T	K
		B31	K11ac/K12me2		P	E	P	A	K	S	A	P	A	P	Kac	Kme2	G	S	K	K	A	V	T	K
		B32	K11ac/K12me3		P	E	P	A	K	S	A	P	A	P	Kac	Kme3	G	S	K	K	A	V	T	K
		B33	K11ac/K12ac		P	E	P	A	K	S	A	P	A	P	Kac	Kac	G	S	K	K	A	V	T	K
		B34	K11me/K12me/pS14		P	E	P	A	K	S	A	P	A	P	Kme	Kme	G	pS	K	K	A	V	T	K
		B35	K11me/K12me2/pS14		P	E	P	A	K	S	A	P	A	P	Kme	Kme2	G	pS	K	K	A	V	T	K
		B36	K11me/K12me3/pS14		P	E	P	A	K	S	A	P	A	P	Kme	Kme3	G	pS	K	K	A	V	T	K
		B37	K11me/K12ac/pS14		P	E	P	A	K	S	A	P	A	P	Kme	Kac	G	pS	K	K	A	V	T	K
		C1	K11me2/K12me/pS14		P	E	P	A	K	S	A	P	A	P	Kme2	Kme	G	pS	K	K	A	V	T	K
		C2	K11me2/K12me2/pS14		P	E	P	A	K	S	A	P	A	P	Kme2	Kme2	G	pS	K	K	A	V	T	K
		C3	K11me2/K12me3/pS14		P	E	P	A	K	S	A	P	A	P	Kme2	Kme3	G	pS	K	K	A	V	T	K
		C4	K11me2/K12ac/pS14		P	E	P	A	K	S	A	P	A	P	Kme2	Kac	G	pS	K	K	A	V	T	K
		C5	K11me3/K12me/pS14		P	E	P	A	K	S	A	P	A	P	Kme3	Kme	G	pS	K	K	A	V	T	K
		C6	K11me3/K12me2/pS14		P	E	P	A	K	S	A	P	A	P	Kme3	Kme2	G	pS	K	K	A	V	T	K
		C7	K11me3/K12me3/pS14		P	E	P	A	K	S	A	P	A	P	Kme3	Kme3	G	pS	K	K	A	V	T	K
		C8	K11me3/K12ac/pS14		P	E	P	A	K	S	A	P	A	P	Kme3	Kac	G	pS	K	K	A	V	T	K
		C9	K11ac/K12me/pS14		P	E	P	A	K	S	A	P	A	P	Kac	Kme	G	pS	K	K	A	V	T	K
		C10	K11ac/K12me2/pS14		P	E	P	A	K	S	A	P	A	P	Kac	Kme2	G	pS	K	K	A	V	T	K
		C11	K11ac/K12me3/pS14		P	E	P	A	K	S	A	P	A	P	Kac	Kme3	G	pS	K	K	A	V	T	K
		C12	K11ac/K12ac/pS14		P	E	P	A	K	S	A	P	A	P	Kac	Kac	G	pS	K	K	A	V	T	K
		C13	blank
		C14	CONTROL		S	A	P	A	P	K	K	G	S	K	K	A	V	T	K	A	Q	K	K	D
		C15	K11me		S	A	P	A	P	Kme	K	G	S	K	K	A	V	T	K	A	Q	K	K	D
		C16	K11me2		S	A	P	A	P	Kme2	K	G	S	K	K	A	V	T	K	A	Q	K	K	D
		C17	K11me3		S	A	P	A	P	Kme3	K	G	S	K	K	A	V	T	K	A	Q	K	K	D
		C18	K11ac		S	A	P	A	P	Kac	K	G	S	K	K	A	V	T	K	A	Q	K	K	D
		C19	K12me		S	A	P	A	P	K	Kme	G	S	K	K	A	V	T	K	A	Q	K	K	D
		C20	K12me2		S	A	P	A	P	K	Kme2	G	S	K	K	A	V	T	K	A	Q	K	K	D
		C21	K12me3		S	A	P	A	P	K	Kme3	G	S	K	K	A	V	T	K	A	Q	K	K	D
		C22	K12ac		S	A	P	A	P	K	Kac	G	S	K	K	A	V	T	K	A	Q	K	K	D
		C23	pS14		S	A	P	A	P	K	K	G	pS	K	K	A	V	T	K	A	Q	K	K	D
		C24	K15me		S	A	P	A	P	K	K	G	S	Kme	K	A	V	T	K	A	Q	K	K	D
		C25	K15me2		S	A	P	A	P	K	K	G	S	Kme2	K	A	V	T	K	A	Q	K	K	D
		C26	K15me3		S	A	P	A	P	K	K	G	S	Kme3	K	A	V	T	K	A	Q	K	K	D
		C27	K15ac		S	A	P	A	P	K	K	G	S	Kac	K	A	V	T	K	A	Q	K	K	D
		C28	K16me		S	A	P	A	P	K	K	G	S	K	Kme	A	V	T	K	A	Q	K	K	D
		C29	K16me2		S	A	P	A	P	K	K	G	S	K	Kme2	A	V	T	K	A	Q	K	K	D
		C30	K16me3		S	A	P	A	P	K	K	G	S	K	Kme3	A	V	T	K	A	Q	K	K	D
		C31	K16ac		S	A	P	A	P	K	K	G	S	K	Kac	A	V	T	K	A	Q	K	K	D
		C32	pT19		S	A	P	A	P	K	K	G	S	K	K	A	V	pT	K	A	Q	K	K	D
		C33	K11me/K12me		S	A	P	A	P	Kme	Kme	G	S	K	K	A	V	T	K	A	Q	K	K	D
		C34	K11me/K12me2		S	A	P	A	P	Kme	Kme2	G	S	K	K	A	V	T	K	A	Q	K	K	D
		C35	K11me/K12me3		S	A	P	A	P	Kme	Kme3	G	S	K	K	A	V	T	K	A	Q	K	K	D
		C36	K11me/K12ac		S	A	P	A	P	Kme	Kac	G	S	K	K	A	V	T	K	A	Q	K	K	D
		C37	K11me2/K12me		S	A	P	A	P	Kme2	Kme	G	S	K	K	A	V	T	K	A	Q	K	K	D
		D1	K11me2/K12me2		S	A	P	A	P	Kme2	Kme2	G	S	K	K	A	V	T	K	A	Q	K	K	D
		D2	K11me2/K12me3		S	A	P	A	P	Kme2	Kme3	G	S	K	K	A	V	T	K	A	Q	K	K	D
		D3	K11me2/K12ac		S	A	P	A	P	Kme2	Kac	G	S	K	K	A	V	T	K	A	Q	K	K	D
		D4	K11me3/K12me		S	A	P	A	P	Kme3	Kme	G	S	K	K	A	V	T	K	A	Q	K	K	D
		D5	K11me3/K12me2		S	A	P	A	P	Kme3	Kme2	G	S	K	K	A	V	T	K	A	Q	K	K	D
		D6	K11me3/K12me3		S	A	P	A	P	Kme3	Kme3	G	S	K	K	A	V	T	K	A	Q	K	K	D
		D7	K11me3/K12ac		S	A	P	A	P	Kme3	Kac	G	S	K	K	A	V	T	K	A	Q	K	K	D
		D8	K11ac/K12me		S	A	P	A	P	Kac	Kme	G	S	K	K	A	V	T	K	A	Q	K	K	D
		D9	K11ac/K12me2		S	A	P	A	P	Kac	Kme2	G	S	K	K	A	V	T	K	A	Q	K	K	D
		D10	K11ac/K12me3		S	A	P	A	P	Kac	Kme3	G	S	K	K	A	V	T	K	A	Q	K	K	D
		D11	K11ac/K12ac		S	A	P	A	P	Kac	Kac	G	S	K	K	A	V	T	K	A	Q	K	K	D
		D12	K11me/K12me/pS14		S	A	P	A	P	Kme	Kme	G	pS	K	K	A	V	T	K	A	Q	K	K	D
		D13	K11me/K12me2/pS14		S	A	P	A	P	Kme	Kme2	G	pS	K	K	A	V	T	K	A	Q	K	K	D
		D14	K11me/K12me3/pS14		S	A	P	A	P	Kme	Kme3	G	pS	K	K	A	V	T	K	A	Q	K	K	D
		D15	K11me/K12ac/pS14		S	A	P	A	P	Kme	Kac	G	pS	K	K	A	V	T	K	A	Q	K	K	D
		D16	K11me2/K12me/pS14		S	A	P	A	P	Kme2	Kme	G	pS	K	K	A	V	T	K	A	Q	K	K	D
		D17	K11me2/K12me2/pS14		S	A	P	A	P	Kme2	Kme2	G	pS	K	K	A	V	T	K	A	Q	K	K	D
		D18	K11me2/K12me3/pS14		S	A	P	A	P	Kme2	Kme3	G	pS	K	K	A	V	T	K	A	Q	K	K	D
		D19	K11me2/K12ac/pS14		S	A	P	A	P	Kme2	Kac	G	pS	K	K	A	V	T	K	A	Q	K	K	D
		D20	K11me3/K12me/pS14		S	A	P	A	P	Kme3	Kme	G	pS	K	K	A	V	T	K	A	Q	K	K	D
		D21	K11me3/K12me2/pS14		S	A	P	A	P	Kme3	Kme2	G	pS	K	K	A	V	T	K	A	Q	K	K	D
		D22	K11me3/K12me3/pS14		S	A	P	A	P	Kme3	Kme3	G	pS	K	K	A	V	T	K	A	Q	K	K	D
		D23	K11me3/K12ac/pS14		S	A	P	A	P	Kme3	Kac	G	pS	K	K	A	V	T	K	A	Q	K	K	D
		D24	K11ac/K12me/pS14		S	A	P	A	P	Kac	Kme	G	pS	K	K	A	V	T	K	A	Q	K	K	D
		D25	K11ac/K12me2/pS14		S	A	P	A	P	Kac	Kme2	G	pS	K	K	A	V	T	K	A	Q	K	K	D
		D26	K11ac/K12me3/pS14		S	A	P	A	P	Kac	Kme3	G	pS	K	K	A	V	T	K	A	Q	K	K	D
		D27	K11ac/K12ac/pS14		S	A	P	A	P	Kac	Kac	G	pS	K	K	A	V	T	K	A	Q	K	K	D
		D28	K15me/K16me		S	A	P	A	P	K	K	G	S	Kme	Kme	A	V	T	K	A	Q	K	K	D
		D29	K15me/K16me2		S	A	P	A	P	K	K	G	S	Kme	Kme2	A	V	T	K	A	Q	K	K	D
		D30	K15me/K16me3		S	A	P	A	P	K	K	G	S	Kme	Kme3	A	V	T	K	A	Q	K	K	D
		D31	K15me/K16ac		S	A	P	A	P	K	K	G	S	Kme	Kac	A	V	T	K	A	Q	K	K	D
		D32	K15me2/K16me		S	A	P	A	P	K	K	G	S	Kme2	Kme	A	V	T	K	A	Q	K	K	D
		D33	K15me2/K16me2		S	A	P	A	P	K	K	G	S	Kme2	Kme2	A	V	T	K	A	Q	K	K	D
		D34	K15me2/K16me3		S	A	P	A	P	K	K	G	S	Kme2	Kme3	A	V	T	K	A	Q	K	K	D
		D35	K15me2/K16ac		S	A	P	A	P	K	K	G	S	Kme2	Kac	A	V	T	K	A	Q	K	K	D
		D36	K15me3/K16me		S	A	P	A	P	K	K	G	S	Kme3	Kme	A	V	T	K	A	Q	K	K	D
		D37	K15me3/K16me2		S	A	P	A	P	K	K	G	S	Kme3	Kme2	A	V	T	K	A	Q	K	K	D
		E1	K15me3/K16me3		S	A	P	A	P	K	K	G	S	Kme3	Kme3	A	V	T	K	A	Q	K	K	D
		E2	K15me3/K16ac		S	A	P	A	P	K	K	G	S	Kme3	Kac	A	V	T	K	A	Q	K	K	D
		E3	K15ac/K16me		S	A	P	A	P	K	K	G	S	Kac	Kme	A	V	T	K	A	Q	K	K	D
		E4	K15ac/K16me2		S	A	P	A	P	K	K	G	S	Kac	Kme2	A	V	T	K	A	Q	K	K	D
		E5	K15ac/K16me3		S	A	P	A	P	K	K	G	S	Kac	Kme3	A	V	T	K	A	Q	K	K	D
		E6	K15ac/K16ac		S	A	P	A	P	K	K	G	S	Kac	Kac	A	V	T	K	A	Q	K	K	D
		E7	pS14/K15me/K16me		S	A	P	A	P	K	K	G	pS	Kme	Kme	A	V	T	K	A	Q	K	K	D
		E8	pS14/K15me/K16me2		S	A	P	A	P	K	K	G	pS	Kme	Kme2	A	V	T	K	A	Q	K	K	D
		E9	pS14/K15me/K16me3		S	A	P	A	P	K	K	G	pS	Kme	Kme3	A	V	T	K	A	Q	K	K	D
		E10	pS14/K15me/K16ac		S	A	P	A	P	K	K	G	pS	Kme	Kac	A	V	T	K	A	Q	K	K	D
		E11	pS14/K15me2/K16me		S	A	P	A	P	K	K	G	pS	Kme2	Kme	A	V	T	K	A	Q	K	K	D
		E12	pS14/K15me2/K16me2		S	A	P	A	P	K	K	G	pS	Kme2	Kme2	A	V	T	K	A	Q	K	K	D
		E13	pS14/K15me2/K16me3		S	A	P	A	P	K	K	G	pS	Kme2	Kme3	A	V	T	K	A	Q	K	K	D
		E14	pS14/K15me2/K16ac		S	A	P	A	P	K	K	G	pS	Kme2	Kac	A	V	T	K	A	Q	K	K	D
		E15	pS14/K15me3/K16me		S	A	P	A	P	K	K	G	pS	Kme3	Kme	A	V	T	K	A	Q	K	K	D
		E16	pS14/K15me3/K16me2		S	A	P	A	P	K	K	G	pS	Kme3	Kme2	A	V	T	K	A	Q	K	K	D
		E17	pS14/K15me3/K16me3		S	A	P	A	P	K	K	G	pS	Kme3	Kme3	A	V	T	K	A	Q	K	K	D
		E18	pS14/K15me3/K16ac		S	A	P	A	P	K	K	G	pS	Kme3	Kac	A	V	T	K	A	Q	K	K	D
		E19	pS14/K15ac/K16me		S	A	P	A	P	K	K	G	pS	Kac	Kme	A	V	T	K	A	Q	K	K	D
		E20	pS14/K15ac/K16me2		S	A	P	A	P	K	K	G	pS	Kac	Kme2	A	V	T	K	A	Q	K	K	D
		E21	pS14/K15ac/K16me3		S	A	P	A	P	K	K	G	pS	Kac	Kme3	A	V	T	K	A	Q	K	K	D
		E22	pS14/K15ac/K16ac		S	A	P	A	P	K	K	G	pS	Kac	Kac	A	V	T	K	A	Q	K	K	D
		E23	K15me/K16me/pT19		S	A	P	A	P	K	K	G	S	Kme	Kme	A	V	pT	K	A	Q	K	K	D
		E24	K15me/K16me2/pT19		S	A	P	A	P	K	K	G	S	Kme	Kme2	A	V	pT	K	A	Q	K	K	D
		E25	K15me/K16me3/pT19		S	A	P	A	P	K	K	G	S	Kme	Kme3	A	V	pT	K	A	Q	K	K	D
		E26	K15me/K16ac/pT19		S	A	P	A	P	K	K	G	S	Kme	Kac	A	V	pT	K	A	Q	K	K	D
		E27	K15me2/K16me/pT19		S	A	P	A	P	K	K	G	S	Kme2	Kme	A	V	pT	K	A	Q	K	K	D
		E28	K15me2/K16me2/pT19		S	A	P	A	P	K	K	G	S	Kme2	Kme2	A	V	pT	K	A	Q	K	K	D
		E29	K15me2/K16me3/pT19		S	A	P	A	P	K	K	G	S	Kme2	Kme3	A	V	pT	K	A	Q	K	K	D
		E30	K15me2/K16ac/pT19		S	A	P	A	P	K	K	G	S	Kme2	Kac	A	V	pT	K	A	Q	K	K	D
		E31	K15me3/K16me/pT19		S	A	P	A	P	K	K	G	S	Kme3	Kme	A	V	pT	K	A	Q	K	K	D
		E32	K15me3/K16me2/pT19		S	A	P	A	P	K	K	G	S	Kme3	Kme2	A	V	pT	K	A	Q	K	K	D
		E33	K15me3/K16me3/pT19		S	A	P	A	P	K	K	G	S	Kme3	Kme3	A	V	pT	K	A	Q	K	K	D
		E34	K15me3/K16ac/pT19		S	A	P	A	P	K	K	G	S	Kme3	Kac	A	V	pT	K	A	Q	K	K	D
		E35	K15ac/K16me/pT19		S	A	P	A	P	K	K	G	S	Kac	Kme	A	V	pT	K	A	Q	K	K	D
		E36	K15ac/K16me2/pT19		S	A	P	A	P	K	K	G	S	Kac	Kme2	A	V	pT	K	A	Q	K	K	D
		E37	K15ac/K16me3/pT19		S	A	P	A	P	K	K	G	S	Kac	Kme3	A	V	pT	K	A	Q	K	K	D
		F1	K15ac/K16ac/pT19		S	A	P	A	P	K	K	G	S	Kac	Kac	A	V	pT	K	A	Q	K	K	D
		F2	Blank
		F3	CONTROL		K	K	G	S	K	K	A	V	T	K	A	Q	K	K	D	G	K	K	R	K
		F4	K15me		K	K	G	S	Kme	K	A	V	T	K	A	Q	K	K	D	G	K	K	R	K
		F5	K15me2		K	K	G	S	Kme2	K	A	V	T	K	A	Q	K	K	D	G	K	K	R	K
		F6	K15me3		K	K	G	S	Kme3	K	A	V	T	K	A	Q	K	K	D	G	K	K	R	K
		F7	K15ac		K	K	G	S	Kac	K	A	V	T	K	A	Q	K	K	D	G	K	K	R	K
		F8	K16me		K	K	G	S	K	Kme	A	V	T	K	A	Q	K	K	D	G	K	K	R	K
		F9	K16me2		K	K	G	S	K	Kme2	A	V	T	K	A	Q	K	K	D	G	K	K	R	K
		F10	K16me3		K	K	G	S	K	Kme3	A	V	T	K	A	Q	K	K	D	G	K	K	R	K
		F11	K16ac		K	K	G	S	K	Kac	A	V	T	K	A	Q	K	K	D	G	K	K	R	K
		F12	pT19		K	K	G	S	K	K	A	V	pT	K	A	Q	K	K	D	G	K	K	R	K
		F13	K20me		K	K	G	S	K	K	A	V	T	Kme	A	Q	K	K	D	G	K	K	R	K
		F14	K20me2		K	K	G	S	K	K	A	V	T	Kme2	A	Q	K	K	D	G	K	K	R	K
		F15	K20me3		K	K	G	S	K	K	A	V	T	Kme3	A	Q	K	K	D	G	K	K	R	K
		F16	K20ac		K	K	G	S	K	K	A	V	T	Kac	A	Q	K	K	D	G	K	K	R	K
		F17	K23me		K	K	G	S	K	K	A	V	T	K	A	Q	Kme	K	D	G	K	K	R	K
		F18	K23me2		K	K	G	S	K	K	A	V	T	K	A	Q	Kme2	K	D	G	K	K	R	K
		F19	K23me3		K	K	G	S	K	K	A	V	T	K	A	Q	Kme3	K	D	G	K	K	R	K
		F20	K23ac		K	K	G	S	K	K	A	V	T	K	A	Q	Kac	K	D	G	K	K	R	K
		F21	pT19/K20me		K	K	G	S	K	K	A	V	pT	Kme	A	Q	K	K	D	G	K	K	R	K
		F22	pT19/K20me2		K	K	G	S	K	K	A	V	pT	Kme2	A	Q	K	K	D	G	K	K	R	K
		F23	pT19/K20me3		K	K	G	S	K	K	A	V	pT	Kme3	A	Q	K	K	D	G	K	K	R	K
		F24	pT19/K20ac		K	K	G	S	K	K	A	V	pT	Kac	A	Q	K	K	D	G	K	K	R	K
		F25	pT19/K23me		K	K	G	S	K	K	A	V	pT	K	A	Q	Kme	K	D	G	K	K	R	K
		F26	pT19/K23me2		K	K	G	S	K	K	A	V	pT	K	A	Q	Kme2	K	D	G	K	K	R	K
		F27	pT19/K23me3		K	K	G	S	K	K	A	V	pT	K	A	Q	Kme3	K	D	G	K	K	R	K
		F28	pT19/K23ac		K	K	G	S	K	K	A	V	pT	K	A	Q	Kac	K	D	G	K	K	R	K
		F29	K20me/K23me		K	K	G	S	K	K	A	V	T	Kme	A	Q	Kme	K	D	G	K	K	R	K
		F30	K20me/K23me2		K	K	G	S	K	K	A	V	T	Kme	A	Q	Kme2	K	D	G	K	K	R	K
		F31	K20me/K23me3		K	K	G	S	K	K	A	V	T	Kme	A	Q	Kme3	K	D	G	K	K	R	K
		F32	K20me/K23ac		K	K	G	S	K	K	A	V	T	Kme	A	Q	Kac	K	D	G	K	K	R	K
		F33	K20me2/K23me		K	K	G	S	K	K	A	V	T	Kme2	A	Q	Kme	K	D	G	K	K	R	K
		F34	K20me2/K23me2		K	K	G	S	K	K	A	V	T	Kme2	A	Q	Kme2	K	D	G	K	K	R	K
		F35	K20me2/K23me3		K	K	G	S	K	K	A	V	T	Kme2	A	Q	Kme3	K	D	G	K	K	R	K
		F36	K20me2/K23ac		K	K	G	S	K	K	A	V	T	Kme2	A	Q	Kac	K	D	G	K	K	R	K
		F37	K20me3/K23me		K	K	G	S	K	K	A	V	T	Kme3	A	Q	Kme	K	D	G	K	K	R	K
		G1	K20me3/K23me2		K	K	G	S	K	K	A	V	T	Kme3	A	Q	Kme2	K	D	G	K	K	R	K
		G2	K20me3/K23me3		K	K	G	S	K	K	A	V	T	Kme3	A	Q	Kme3	K	D	G	K	K	R	K
		G3	K20me3/K23ac		K	K	G	S	K	K	A	V	T	Kme3	A	Q	Kac	K	D	G	K	K	R	K
		G4	K20ac/K23me		K	K	G	S	K	K	A	V	T	Kac	A	Q	Kme	K	D	G	K	K	R	K
		G5	K20ac/K23me2		K	K	G	S	K	K	A	V	T	Kac	A	Q	Kme2	K	D	G	K	K	R	K
		G6	K20ac/K23me3		K	K	G	S	K	K	A	V	T	Kac	A	Q	Kme3	K	D	G	K	K	R	K
		G7	K20ac/K23ac		K	K	G	S	K	K	A	V	T	Kac	A	Q	Kac	K	D	G	K	K	R	K
		G8	pT19/K20me/K23me		K	K	G	S	K	K	A	V	pT	Kme	A	Q	Kme	K	D	G	K	K	R	K
		G9	pT19/K20me/K23me2		K	K	G	S	K	K	A	V	pT	Kme	A	Q	Kme2	K	D	G	K	K	R	K
		G10	pT19/K20me/K23me3		K	K	G	S	K	K	A	V	pT	Kme	A	Q	Kme3	K	D	G	K	K	R	K
		G11	pT19/K20me/K23ac		K	K	G	S	K	K	A	V	pT	Kme	A	Q	Kac	K	D	G	K	K	R	K
		G12	pT19/K20me2/K23me		K	K	G	S	K	K	A	V	pT	Kme2	A	Q	Kme	K	D	G	K	K	R	K
		G13	pT19/K20me2/K23me2		K	K	G	S	K	K	A	V	pT	Kme2	A	Q	Kme2	K	D	G	K	K	R	K
		G14	pT19/K20me2/K23me3		K	K	G	S	K	K	A	V	pT	Kme2	A	Q	Kme3	K	D	G	K	K	R	K
		G15	pT19/K20me2/K23ac		K	K	G	S	K	K	A	V	pT	Kme2	A	Q	Kac	K	D	G	K	K	R	K
		G16	pT19/K20me3/K23me		K	K	G	S	K	K	A	V	pT	Kme3	A	Q	Kme	K	D	G	K	K	R	K
		G17	pT19/K20me3/K23me2		K	K	G	S	K	K	A	V	pT	Kme3	A	Q	Kme2	K	D	G	K	K	R	K
		G18	pT19/K20me3/K23me3		K	K	G	S	K	K	A	V	pT	Kme3	A	Q	Kme3	K	D	G	K	K	R	K
		G19	pT19/K20me3/K23ac		K	K	G	S	K	K	A	V	pT	Kme3	A	Q	Kac	K	D	G	K	K	R	K
		G20	pT19/K20ac/K23me		K	K	G	S	K	K	A	V	pT	Kac	A	Q	Kme	K	D	G	K	K	R	K
		G21	pT19/K20ac/K23me2		K	K	G	S	K	K	A	V	pT	Kac	A	Q	Kme2	K	D	G	K	K	R	K
		G22	pT19/K20ac/K23me3		K	K	G	S	K	K	A	V	pT	Kac	A	Q	Kme3	K	D	G	K	K	R	K
		G23	pT19/K20ac/K23ac		K	K	G	S	K	K	A	V	pT	Kac	A	Q	Kac	K	D	G	K	K	R	K
		G24	K20me/K24me		K	K	G	S	K	K	A	V	T	Kme	A	Q	K	Kme	D	G	K	K	R	K
		G25	K20me/K24me2		K	K	G	S	K	K	A	V	T	Kme	A	Q	K	Kme2	D	G	K	K	R	K
		G26	K20me/K24me3		K	K	G	S	K	K	A	V	T	Kme	A	Q	K	Kme3	D	G	K	K	R	K
		G27	K20me/K24ac		K	K	G	S	K	K	A	V	T	Kme	A	Q	K	Kac	D	G	K	K	R	K
		G28	K20me2/K24me		K	K	G	S	K	K	A	V	T	Kme2	A	Q	K	Kme	D	G	K	K	R	K
		G29	K20me2/K24me2		K	K	G	S	K	K	A	V	T	Kme2	A	Q	K	Kme2	D	G	K	K	R	K
		G30	K20me2/K24me3		K	K	G	S	K	K	A	V	T	Kme2	A	Q	K	Kme3	D	G	K	K	R	K
		G31	K20me2/K24ac		K	K	G	S	K	K	A	V	T	Kme2	A	Q	K	Kac	D	G	K	K	R	K
		G32	K20me3/K24me		K	K	G	S	K	K	A	V	T	Kme3	A	Q	K	Kme	D	G	K	K	R	K
		G33	K20me3/K24me2		K	K	G	S	K	K	A	V	T	Kme3	A	Q	K	Kme2	D	G	K	K	R	K
		G34	K20me3/K24me3		K	K	G	S	K	K	A	V	T	Kme3	A	Q	K	Kme3	D	G	K	K	R	K
		G35	K20me3/K24ac		K	K	G	S	K	K	A	V	T	Kme3	A	Q	K	Kac	D	G	K	K	R	K
		G36	K20ac/K24me		K	K	G	S	K	K	A	V	T	Kac	A	Q	K	Kme	D	G	K	K	R	K
		G37	K20ac/K24me2		K	K	G	S	K	K	A	V	T	Kac	A	Q	K	Kme2	D	G	K	K	R	K
		H1	K20ac/K24me3		K	K	G	S	K	K	A	V	T	Kac	A	Q	K	Kme3	D	G	K	K	R	K
		H2	K20ac/K24ac		K	K	G	S	K	K	A	V	T	Kac	A	Q	K	Kac	D	G	K	K	R	K
		H3	pT19/K20me/K24me		K	K	G	S	K	K	A	V	pT	Kme	A	Q	K	Kme	D	G	K	K	R	K
		H4	pT19/K20me/K24me2		K	K	G	S	K	K	A	V	pT	Kme	A	Q	K	Kme2	D	G	K	K	R	K
		H5	pT19/K20me/K24me3		K	K	G	S	K	K	A	V	pT	Kme	A	Q	K	Kme3	D	G	K	K	R	K
		H6	pT19/K20me/K24ac		K	K	G	S	K	K	A	V	pT	Kme	A	Q	K	Kac	D	G	K	K	R	K
		H7	pT19/K20me2/K24me		K	K	G	S	K	K	A	V	pT	Kme2	A	Q	K	Kme	D	G	K	K	R	K
		H8	pT19/K20me2/K24me2		K	K	G	S	K	K	A	V	pT	Kme2	A	Q	K	Kme2	D	G	K	K	R	K
		H9	pT19/K20me2/K24me3		K	K	G	S	K	K	A	V	pT	Kme2	A	Q	K	Kme3	D	G	K	K	R	K
		H10	pT19/K20me2/K24ac		K	K	G	S	K	K	A	V	pT	Kme2	A	Q	K	Kac	D	G	K	K	R	K
		H11	pT19/K20me3/K24me		K	K	G	S	K	K	A	V	pT	Kme3	A	Q	K	Kme	D	G	K	K	R	K
		H12	pT19/K20me3/K24me2		K	K	G	S	K	K	A	V	pT	Kme3	A	Q	K	Kme2	D	G	K	K	R	K
		H13	pT19/K20me3/K24me3		K	K	G	S	K	K	A	V	pT	Kme3	A	Q	K	Kme3	D	G	K	K	R	K
		H14	pT19/K20me3/K24ac		K	K	G	S	K	K	A	V	pT	Kme3	A	Q	K	Kac	D	G	K	K	R	K
		H15	pT19/K20ac/K24me		K	K	G	S	K	K	A	V	pT	Kac	A	Q	K	Kme	D	G	K	K	R	K
		H16	pT19/K20ac/K24me2		K	K	G	S	K	K	A	V	pT	Kac	A	Q	K	Kme2	D	G	K	K	R	K
		H17	pT19/K20ac/K24me3		K	K	G	S	K	K	A	V	pT	Kac	A	Q	K	Kme3	D	G	K	K	R	K
		H18	pT19/K20ac/K24ac		K	K	G	S	K	K	A	V	pT	Kac	A	Q	K	Kac	D	G	K	K	R	K
		H19
		H20	CONTROL		K	A	V	T	K	A	Q	K	K	D	G	K	K	R	K	R	S	R	K	E
		H21	K23me		K	A	V	T	K	A	Q	Kme	K	D	G	K	K	R	K	R	S	R	K	E
		H22	K23me2		K	A	V	T	K	A	Q	Kme2	K	D	G	K	K	R	K	R	S	R	K	E
		H23	K23me3		K	A	V	T	K	A	Q	Kme3	K	D	G	K	K	R	K	R	S	R	K	E
		H24	K23ac		K	A	V	T	K	A	Q	Kac	K	D	G	K	K	R	K	R	S	R	K	E
		H25	K24me		K	A	V	T	K	A	Q	K	Kme	D	G	K	K	R	K	R	S	R	K	E
		H26	K24me2		K	A	V	T	K	A	Q	K	Kme2	D	G	K	K	R	K	R	S	R	K	E
		H27	K24me		K	A	V	T	K	A	Q	K	Kme3	D	G	K	K	R	K	R	S	R	K	E
		H28	K24ac		K	A	V	T	K	A	Q	K	Kac	D	G	K	K	R	K	R	S	R	K	E
		H29	K27me		K	A	V	T	K	A	Q	K	K	D	G	Kme	K	R	K	R	S	R	K	E
		H30	K27me2		K	A	V	T	K	A	Q	K	K	D	G	Kme2	K	R	K	R	S	R	K	E
		H31	K27me3		K	A	V	T	K	A	Q	K	K	D	G	Kme3	K	R	K	R	S	R	K	E
		H32	K27ac		K	A	V	T	K	A	Q	K	K	D	G	Kac	K	R	K	R	S	R	K	E
		H33	K28me		K	A	V	T	K	A	Q	K	K	D	G	K	Kme	R	K	R	S	R	K	E
		H34	K28me2		K	A	V	T	K	A	Q	K	K	D	G	K	Kme2	R	K	R	S	R	K	E
		H35	K28me3		K	A	V	T	K	A	Q	K	K	D	G	K	Kme3	R	K	R	S	R	K	E
		H36	K28ac		K	A	V	T	K	A	Q	K	K	D	G	K	Kac	R	K	R	S	R	K	E
		H37	K23me/K24me		K	A	V	T	K	A	Q	Kme	Kme	D	G	K	K	R	K	R	S	R	K	E
		I1	K23me/K24me2		K	A	V	T	K	A	Q	Kme	Kme2	D	G	K	K	R	K	R	S	R	K	E
		I2	K23me/K24me3		K	A	V	T	K	A	Q	Kme	Kme3	D	G	K	K	R	K	R	S	R	K	E
		I3	K23me/K24ac		K	A	V	T	K	A	Q	Kme	Kac	D	G	K	K	R	K	R	S	R	K	E
		I4	K23me2/K24me		K	A	V	T	K	A	Q	Kme2	Kme	D	G	K	K	R	K	R	S	R	K	E
		I5	K23me2/K24me2		K	A	V	T	K	A	Q	Kme2	Kme2	D	G	K	K	R	K	R	S	R	K	E
		I6	K23me2/K24me3		K	A	V	T	K	A	Q	Kme2	Kme3	D	G	K	K	R	K	R	S	R	K	E
		I7	K23me2/K24ac		K	A	V	T	K	A	Q	Kme2	Kac	D	G	K	K	R	K	R	S	R	K	E
		I8	K23me3/K24me		K	A	V	T	K	A	Q	Kme3	Kme	D	G	K	K	R	K	R	S	R	K	E
		I9	K23me3/K24me2		K	A	V	T	K	A	Q	Kme3	Kme2	D	G	K	K	R	K	R	S	R	K	E
		I10	K23me3/K24me3		K	A	V	T	K	A	Q	Kme3	Kme3	D	G	K	K	R	K	R	S	R	K	E
		I11	K23me3/K24ac		K	A	V	T	K	A	Q	Kme3	Kac	D	G	K	K	R	K	R	S	R	K	E
		I12	K23ac/K24me		K	A	V	T	K	A	Q	Kac	Kme	D	G	K	K	R	K	R	S	R	K	E
		I13	K23ac/K24me2		K	A	V	T	K	A	Q	Kac	Kme2	D	G	K	K	R	K	R	S	R	K	E
		I14	K23ac/K24me3		K	A	V	T	K	A	Q	Kac	Kme3	D	G	K	K	R	K	R	S	R	K	E
		I15	K23ac/K24ac		K	A	V	T	K	A	Q	Kac	Kac	D	G	K	K	R	K	R	S	R	K	E
		I16	K23me/K27me		K	A	V	T	K	A	Q	Kme	K	D	G	Kme	K	R	K	R	S	R	K	E
		I17	K23me/K27me2		K	A	V	T	K	A	Q	Kme	K	D	G	Kme2	K	R	K	R	S	R	K	E
		I18	K23me/K27me3		K	A	V	T	K	A	Q	Kme	K	D	G	Kme3	K	R	K	R	S	R	K	E
		I19	K23me/K27ac		K	A	V	T	K	A	Q	Kme	K	D	G	Kac	K	R	K	R	S	R	K	E
		I20	K23me2/K27me		K	A	V	T	K	A	Q	Kme2	K	D	G	Kme	K	R	K	R	S	R	K	E
		I21	K23me2/K27me2		K	A	V	T	K	A	Q	Kme2	K	D	G	Kme2	K	R	K	R	S	R	K	E
		I22	K23me2/K27me3		K	A	V	T	K	A	Q	Kme2	K	D	G	Kme3	K	R	K	R	S	R	K	E
		I23	K23me2/K27ac		K	A	V	T	K	A	Q	Kme2	K	D	G	Kac	K	R	K	R	S	R	K	E
		I24	K23me3/K27me		K	A	V	T	K	A	Q	Kme3	K	D	G	Kme	K	R	K	R	S	R	K	E
		I25	K23me3/K27me2		K	A	V	T	K	A	Q	Kme3	K	D	G	Kme2	K	R	K	R	S	R	K	E
		I26	K23me3/K27me3		K	A	V	T	K	A	Q	Kme3	K	D	G	Kme3	K	R	K	R	S	R	K	E
		I27	K23me3/K27ac		K	A	V	T	K	A	Q	Kme3	K	D	G	Kac	K	R	K	R	S	R	K	E
		I28	K23ac/K27me		K	A	V	T	K	A	Q	Kac	K	D	G	Kme	K	R	K	R	S	R	K	E
		I29	K23ac/K27me2		K	A	V	T	K	A	Q	Kac	K	D	G	Kme2	K	R	K	R	S	R	K	E
		I30	K23ac/K27me3		K	A	V	T	K	A	Q	Kac	K	D	G	Kme3	K	R	K	R	S	R	K	E
		I31	K23ac/K27ac		K	A	V	T	K	A	Q	Kac	K	D	G	Kac	K	R	K	R	S	R	K	E
		I32	K23me/K28me		K	A	V	T	K	A	Q	Kme	K	D	G	K	Kme	R	K	R	S	R	K	E
		I33	K23me/K28me2		K	A	V	T	K	A	Q	Kme	K	D	G	K	Kme2	R	K	R	S	R	K	E
		I34	K23me/K28me3		K	A	V	T	K	A	Q	Kme	K	D	G	K	Kme3	R	K	R	S	R	K	E
		I35	K23me/K28ac		K	A	V	T	K	A	Q	Kme	K	D	G	K	Kac	R	K	R	S	R	K	E
		I36	K23me2/K28me		K	A	V	T	K	A	Q	Kme2	K	D	G	K	Kme	R	K	R	S	R	K	E
		I37	K23me2/K28me2		K	A	V	T	K	A	Q	Kme2	K	D	G	K	Kme2	R	K	R	S	R	K	E
		J1	K23me2/K28me3		K	A	V	T	K	A	Q	Kme2	K	D	G	K	Kme3	R	K	R	S	R	K	E
		J2	K23me2/K28ac		K	A	V	T	K	A	Q	Kme2	K	D	G	K	Kac	R	K	R	S	R	K	E
		J3	K23me3/K28me		K	A	V	T	K	A	Q	Kme3	K	D	G	K	Kme	R	K	R	S	R	K	E
		J4	K23me3/K28me2		K	A	V	T	K	A	Q	Kme3	K	D	G	K	Kme2	R	K	R	S	R	K	E
		J5	K23me3/K28me3		K	A	V	T	K	A	Q	Kme3	K	D	G	K	Kme3	R	K	R	S	R	K	E
		J6	K23me3/K28ac		K	A	V	T	K	A	Q	Kme3	K	D	G	K	Kac	R	K	R	S	R	K	E
		J7	K23ac/K28me		K	A	V	T	K	A	Q	Kac	K	D	G	K	Kme	R	K	R	S	R	K	E
		J8	K23ac/K28me2		K	A	V	T	K	A	Q	Kac	K	D	G	K	Kme2	R	K	R	S	R	K	E
		J9	K23ac/K28me3		K	A	V	T	K	A	Q	Kac	K	D	G	K	Kme3	R	K	R	S	R	K	E
		J10	K23ac/K28ac		K	A	V	T	K	A	Q	Kac	K	D	G	K	Kac	R	K	R	S	R	K	E
		J11	K23ac/K24ac/K27ac		K	A	V	T	K	A	Q	Kac	Kac	D	G	Kac	K	R	K	R	S	R	K	E
		J12	K23ac/K27ac/K28ac		K	A	V	T	K	A	Q	Kac	K	D	G	Kac	Kac	R	K	R	S	R	K	E
		J13	K23ac/K24ac/K28ac		K	A	V	T	K	A	Q	Kac	Kac	D	G	K	Kac	R	K	R	S	R	K	E
		J14	K23ac/K24ac/K27ac/K28ac		K	A	V	T	K	A	Q	Kac	Kac	D	G	Kac	Kac	R	K	R	S	R	K	E
		J15
		J16	CONTROL		A	Q	K	K	D	G	K	K	R	K	R	S	R	K	E	S	Y	S	V	Y
		J17	K27me		A	Q	K	K	D	G	Kme	K	R	K	R	S	R	K	E	S	Y	S	V	Y
		J18	K27me2		A	Q	K	K	D	G	Kme2	K	R	K	R	S	R	K	E	S	Y	S	V	Y
		J19	K27me3		A	Q	K	K	D	G	Kme3	K	R	K	R	S	R	K	E	S	Y	S	V	Y
		J20	K27ac		A	Q	K	K	D	G	Kac	K	R	K	R	S	R	K	E	S	Y	S	V	Y
		J21	K28me		A	Q	K	K	D	G	K	Kme	R	K	R	S	R	K	E	S	Y	S	V	Y
		J22	K28me2		A	Q	K	K	D	G	K	Kme2	R	K	R	S	R	K	E	S	Y	S	V	Y
		J23	K28me3		A	Q	K	K	D	G	K	Kme3	R	K	R	S	R	K	E	S	Y	S	V	Y
		J24	K28ac		A	Q	K	K	D	G	K	Kac	R	K	R	S	R	K	E	S	Y	S	V	Y
		J25	K30me		A	Q	K	K	D	G	K	K	R	Kme	R	S	R	K	E	S	Y	S	V	Y
		J26	K30me2		A	Q	K	K	D	G	K	K	R	Kme2	R	S	R	K	E	S	Y	S	V	Y
		J27	K30me3		A	Q	K	K	D	G	K	K	R	Kme3	R	S	R	K	E	S	Y	S	V	Y
		J28	K30ac		A	Q	K	K	D	G	K	K	R	Kac	R	S	R	K	E	S	Y	S	V	Y
		J29	pS32		A	Q	K	K	D	G	K	K	R	K	R	pS	R	K	E	S	Y	S	V	Y
		J30	K27me/K28me		A	Q	K	K	D	G	Kme	Kme	R	K	R	S	R	K	E	S	Y	S	V	Y
		J31	K27me/K28me2		A	Q	K	K	D	G	Kme	Kme2	R	K	R	S	R	K	E	S	Y	S	V	Y
		J32	K27me/K28me3		A	Q	K	K	D	G	Kme	Kme3	R	K	R	S	R	K	E	S	Y	S	V	Y
		J33	K27me/K28ac		A	Q	K	K	D	G	Kme	Kac	R	K	R	S	R	K	E	S	Y	S	V	Y
		J34	K27me2/K28me		A	Q	K	K	D	G	Kme2	Kme	R	K	R	S	R	K	E	S	Y	S	V	Y
		J35	K27me2/K28me2		A	Q	K	K	D	G	Kme2	Kme2	R	K	R	S	R	K	E	S	Y	S	V	Y
		J36	K27me2/K28me3		A	Q	K	K	D	G	Kme2	Kme3	R	K	R	S	R	K	E	S	Y	S	V	Y
		J37	K27me2/K28ac		A	Q	K	K	D	G	Kme2	Kac	R	K	R	S	R	K	E	S	Y	S	V	Y
		K1	K27me3/K28me		A	Q	K	K	D	G	Kme3	Kme	R	K	R	S	R	K	E	S	Y	S	V	Y
		K2	K27me3/K28me2		A	Q	K	K	D	G	Kme3	Kme2	R	K	R	S	R	K	E	S	Y	S	V	Y
		K3	K27me3/K28me3		A	Q	K	K	D	G	Kme3	Kme3	R	K	R	S	R	K	E	S	Y	S	V	Y
		K4	K27me3/K28ac		A	Q	K	K	D	G	Kme3	Kac	R	K	R	S	R	K	E	S	Y	S	V	Y
		K5	K27ac/K28me		A	Q	K	K	D	G	Kac	Kme	R	K	R	S	R	K	E	S	Y	S	V	Y
		K6	K27ac/K28me2		A	Q	K	K	D	G	Kac	Kme2	R	K	R	S	R	K	E	S	Y	S	V	Y
		K7	K27ac/K28me3		A	Q	K	K	D	G	Kac	Kme3	R	K	R	S	R	K	E	S	Y	S	V	Y
		K8	K27ac/K28ac		A	Q	K	K	D	G	Kac	Kac	R	K	R	S	R	K	E	S	Y	S	V	Y
		K9	K27me/K30me		A	Q	K	K	D	G	Kme	K	R	Kme	R	S	R	K	E	S	Y	S	V	Y
		K10	K27me/K30me2		A	Q	K	K	D	G	Kme	K	R	Kme2	R	S	R	K	E	S	Y	S	V	Y
		K11	K27me/K30me3		A	Q	K	K	D	G	Kme	K	R	Kme3	R	S	R	K	E	S	Y	S	V	Y
		K12	K27me/K30ac		A	Q	K	K	D	G	Kme	K	R	Kac	R	S	R	K	E	S	Y	S	V	Y
		K13	K27me2/K30me		A	Q	K	K	D	G	Kme2	K	R	Kme	R	S	R	K	E	S	Y	S	V	Y
		K14	K27me2/K30me2		A	Q	K	K	D	G	Kme2	K	R	Kme2	R	S	R	K	E	S	Y	S	V	Y
		K15	K27me2/K30me3		A	Q	K	K	D	G	Kme2	K	R	Kme3	R	S	R	K	E	S	Y	S	V	Y
		K16	K27me2/K30ac		A	Q	K	K	D	G	Kme2	K	R	Kac	R	S	R	K	E	S	Y	S	V	Y
		K17	K27me3/K30me		A	Q	K	K	D	G	Kme3	K	R	Kme	R	S	R	K	E	S	Y	S	V	Y
		K18	K27me3/K30me2		A	Q	K	K	D	G	Kme3	K	R	Kme2	R	S	R	K	E	S	Y	S	V	Y
		K19	K27me3/K30me3		A	Q	K	K	D	G	Kme3	K	R	Kme3	R	S	R	K	E	S	Y	S	V	Y
		K20	K27me3/K30ac		A	Q	K	K	D	G	Kme3	K	R	Kac	R	S	R	K	E	S	Y	S	V	Y
		K21	K27ac/K30me		A	Q	K	K	D	G	Kac	K	R	Kme	R	S	R	K	E	S	Y	S	V	Y
		K22	K27ac/K30me2		A	Q	K	K	D	G	Kac	K	R	Kme2	R	S	R	K	E	S	Y	S	V	Y
		K23	K27ac/K30me3		A	Q	K	K	D	G	Kac	K	R	Kme3	R	S	R	K	E	S	Y	S	V	Y
		K24	K27ac/K30ac		A	Q	K	K	D	G	Kac	K	R	Kac	R	S	R	K	E	S	Y	S	V	Y
		K25	K28me/K30me		A	Q	K	K	D	G	K	Kme	R	Kme	R	S	R	K	E	S	Y	S	V	Y
		K26	K28me/K30me2		A	Q	K	K	D	G	K	Kme	R	Kme2	R	S	R	K	E	S	Y	S	V	Y
		K27	K28me/K30me3		A	Q	K	K	D	G	K	Kme	R	Kme3	R	S	R	K	E	S	Y	S	V	Y
		K28	K28me/K30ac		A	Q	K	K	D	G	K	Kme	R	Kac	R	S	R	K	E	S	Y	S	V	Y
		K29	K28me2/K30me		A	Q	K	K	D	G	K	Kme2	R	Kme	R	S	R	K	E	S	Y	S	V	Y
		K30	K28me2/K30me2		A	Q	K	K	D	G	K	Kme2	R	Kme2	R	S	R	K	E	S	Y	S	V	Y
		K31	K28me2/K30me3		A	Q	K	K	D	G	K	Kme2	R	Kme3	R	S	R	K	E	S	Y	S	V	Y
		K32	K28me2/K30ac		A	Q	K	K	D	G	K	Kme2	R	Kac	R	S	R	K	E	S	Y	S	V	Y
		K33	K28me3/K30me		A	Q	K	K	D	G	K	Kme3	R	Kme	R	S	R	K	E	S	Y	S	V	Y
		K34	K28me3/K30me2		A	Q	K	K	D	G	K	Kme3	R	Kme2	R	S	R	K	E	S	Y	S	V	Y
		K35	K28me3/K30me3		A	Q	K	K	D	G	K	Kme3	R	Kme3	R	S	R	K	E	S	Y	S	V	Y
		K36	K28me3/K30ac		A	Q	K	K	D	G	K	Kme3	R	Kac	R	S	R	K	E	S	Y	S	V	Y
		K37	K28ac/K30me		A	Q	K	K	D	G	K	Kac	R	Kme	R	S	R	K	E	S	Y	S	V	Y
		L1	K28ac/K30me2		A	Q	K	K	D	G	K	Kac	R	Kme2	R	S	R	K	E	S	Y	S	V	Y
		L2	K28ac/K30me3		A	Q	K	K	D	G	K	Kac	R	Kme3	R	S	R	K	E	S	Y	S	V	Y
		L3	K28ac/K30ac		A	Q	K	K	D	G	K	Kac	R	Kac	R	S	R	K	E	S	Y	S	V	Y
		L4	K27me/pS32		A	Q	K	K	D	G	Kme	K	R	K	R	pS	R	K	E	S	Y	S	V	Y
		L5	K27me2/pS32		A	Q	K	K	D	G	Kme2	K	R	K	R	pS	R	K	E	S	Y	S	V	Y
		L6	K27me3/pS32		A	Q	K	K	D	G	Kme3	K	R	K	R	pS	R	K	E	S	Y	S	V	Y
		L7	K27ac/pS32		A	Q	K	K	D	G	Kac	K	R	K	R	pS	R	K	E	S	Y	S	V	Y
		L8	K28me/pS32		A	Q	K	K	D	G	K	Kme	R	K	R	pS	R	K	E	S	Y	S	V	Y
		L9	K28me2/pS32		A	Q	K	K	D	G	K	Kme2	R	K	R	pS	R	K	E	S	Y	S	V	Y
		L10	K28me3/pS32		A	Q	K	K	D	G	K	Kme3	R	K	R	pS	R	K	E	S	Y	S	V	Y
		L11	K28ac/pS32		A	Q	K	K	D	G	K	Kac	R	K	R	pS	R	K	E	S	Y	S	V	Y
		L12	K30me/pS32		A	Q	K	K	D	G	K	K	R	Kme	R	pS	R	K	E	S	Y	S	V	Y
		L13	K30me2/pS32		A	Q	K	K	D	G	K	K	R	Kme2	R	pS	R	K	E	S	Y	S	V	Y
		L14	K30me3/pS32		A	Q	K	K	D	G	K	K	R	Kme3	R	pS	R	K	E	S	Y	S	V	Y
		L15	K30ac/pS32		A	Q	K	K	D	G	K	K	R	Kac	R	pS	R	K	E	S	Y	S	V	Y
		L16	K27ac/K30ac		A	Q	K	K	D	G	Kac	K	R	Kac	R	S	R	K	E	S	Y	S	V	Y
		L17	K27ac/K28ac		A	Q	K	K	D	G	Kac	Kac	R	K	R	S	R	K	E	S	Y	S	V	Y
		L18	K27ac/K28ac/K30ac		A	Q	K	K	D	G	Kac	Kac	R	Kac	R	S	R	K	E	S	Y	S	V	Y
		L19	K27me/K30me/pS32		A	Q	K	K	D	G	Kme	K	R	Kme	R	pS	R	K	E	S	Y	S	V	Y
		L20	K27me/K30me2/pS32		A	Q	K	K	D	G	Kme	K	R	Kme2	R	pS	R	K	E	S	Y	S	V	Y
		L21	K27me/K30me3/pS32		A	Q	K	K	D	G	Kme	K	R	Kme3	R	pS	R	K	E	S	Y	S	V	Y
		L22	K27me/K30ac/pS32		A	Q	K	K	D	G	Kme	K	R	Kac	R	pS	R	K	E	S	Y	S	V	Y
		L23	K27me2/K30me/pS32		A	Q	K	K	D	G	Kme2	K	R	Kme	R	pS	R	K	E	S	Y	S	V	Y
		L24	K27me2/K30me2/pS32		A	Q	K	K	D	G	Kme2	K	R	Kme2	R	pS	R	K	E	S	Y	S	V	Y
		L25	K27me2/K30me3/pS32		A	Q	K	K	D	G	Kme2	K	R	Kme3	R	pS	R	K	E	S	Y	S	V	Y
		L26	K27me2/K30ac/pS32		A	Q	K	K	D	G	Kme2	K	R	Kac	R	pS	R	K	E	S	Y	S	V	Y
		L27	K27me3/K30me/pS32		A	Q	K	K	D	G	Kme3	K	R	Kme	R	pS	R	K	E	S	Y	S	V	Y
		L28	K27me3/K30me2/pS32		A	Q	K	K	D	G	Kme3	K	R	Kme2	R	pS	R	K	E	S	Y	S	V	Y
		L29	K27me3/K30me3/pS32		A	Q	K	K	D	G	Kme3	K	R	Kme3	R	pS	R	K	E	S	Y	S	V	Y
		L30	K27me3/K30ac/pS32		A	Q	K	K	D	G	Kme3	K	R	Kac	R	pS	R	K	E	S	Y	S	V	Y
		L31	K27ac/K30me/pS32		A	Q	K	K	D	G	Kac	K	R	Kme	R	pS	R	K	E	S	Y	S	V	Y
		L32	K27ac/K30me2/pS32		A	Q	K	K	D	G	Kac	K	R	Kme2	R	pS	R	K	E	S	Y	S	V	Y
		L33	K27ac/K30me3/pS32		A	Q	K	K	D	G	Kac	K	R	Kme3	R	pS	R	K	E	S	Y	S	V	Y
		L34	K27ac/K30ac/pS32		A	Q	K	K	D	G	Kac	K	R	Kac	R	pS	R	K	E	S	Y	S	V	Y
		L35	K28me/K30me/pS32		A	Q	K	K	D	G	K	Kme	R	Kme	R	pS	R	K	E	S	Y	S	V	Y
		L36	K28me/K30me2/pS32		A	Q	K	K	D	G	K	Kme	R	Kme2	R	pS	R	K	E	S	Y	S	V	Y
		L37	K28me/K30me3/pS32		A	Q	K	K	D	G	K	Kme	R	Kme3	R	pS	R	K	E	S	Y	S	V	Y
		M1	K28me/K30ac/pS32		A	Q	K	K	D	G	K	Kme	R	Kac	R	pS	R	K	E	S	Y	S	V	Y
		M2	K28me2/K30me/pS32		A	Q	K	K	D	G	K	Kme2	R	Kme	R	pS	R	K	E	S	Y	S	V	Y
		M3	K28me2/K30me2/pS32		A	Q	K	K	D	G	K	Kme2	R	Kme2	R	pS	R	K	E	S	Y	S	V	Y
		M4	K28me2/K30me3/pS32		A	Q	K	K	D	G	K	Kme2	R	Kme3	R	pS	R	K	E	S	Y	S	V	Y
		M5	K28me2/K30ac/pS32		A	Q	K	K	D	G	K	Kme2	R	Kac	R	pS	R	K	E	S	Y	S	V	Y
		M6	K28me3/K30me/pS32		A	Q	K	K	D	G	K	Kme3	R	Kme	R	pS	R	K	E	S	Y	S	V	Y
		M7	K28me3/K30me2/pS32		A	Q	K	K	D	G	K	Kme3	R	Kme2	R	pS	R	K	E	S	Y	S	V	Y
		M8	K28me3/K30me3/pS32		A	Q	K	K	D	G	K	Kme3	R	Kme3	R	pS	R	K	E	S	Y	S	V	Y
		M9	K28me3/K30ac/pS32		A	Q	K	K	D	G	K	Kme3	R	Kac	R	pS	R	K	E	S	Y	S	V	Y
		M10	K28ac/K30me/pS32		A	Q	K	K	D	G	K	Kac	R	Kme	R	pS	R	K	E	S	Y	S	V	Y
		M11	K28ac/K30me2/pS32		A	Q	K	K	D	G	K	Kac	R	Kme2	R	pS	R	K	E	S	Y	S	V	Y
		M12	K28ac/K30me3/pS32		A	Q	K	K	D	G	K	Kac	R	Kme3	R	pS	R	K	E	S	Y	S	V	Y
		M13	K28ac/K30ac/pS32		A	Q	K	K	D	G	K	Kac	R	Kac	R	pS	R	K	E	S	Y	S	V	Y
		M14
		M15	CONTROL		G	K	K	R	K	R	S	R	K	E	S	Y	S	V	Y	V	Y	K	V	L
		M16	pS32		G	K	K	R	K	R	pS	R	K	E	S	Y	S	V	Y	V	Y	K	V	L
		M17	K34me		G	K	K	R	K	R	S	R	Kme	E	S	Y	S	V	Y	V	Y	K	V	L
		M18	K34me2		G	K	K	R	K	R	S	R	Kme2	E	S	Y	S	V	Y	V	Y	K	V	L
		M19	K34me3		G	K	K	R	K	R	S	R	Kme3	E	S	Y	S	V	Y	V	Y	K	V	L
		M20	K34ac		G	K	K	R	K	R	S	R	Kac	E	S	Y	S	V	Y	V	Y	K	V	L
		M21	pS36		G	K	K	R	K	R	S	R	K	E	pS	Y	S	V	Y	V	Y	K	V	L
		M22	pS38		G	K	K	R	K	R	S	R	K	E	S	Y	pS	V	Y	V	Y	K	V	L
		M23	pS32/K34me		G	K	K	R	K	R	pS	R	Kme	E	S	Y	S	V	Y	V	Y	K	V	L
		M24	pS32/K34me2		G	K	K	R	K	R	pS	R	Kme2	E	S	Y	S	V	Y	V	Y	K	V	L
		M25	pS32/K34me3		G	K	K	R	K	R	pS	R	Kme3	E	S	Y	S	V	Y	V	Y	K	V	L
		M26	pS32/K34ac		G	K	K	R	K	R	pS	R	Kac	E	S	Y	S	V	Y	V	Y	K	V	L
		M27	K34me/pS36		G	K	K	R	K	R	S	R	Kme	E	pS	Y	S	V	Y	V	Y	K	V	L
		M28	K34me2/pS36		G	K	K	R	K	R	S	R	Kme2	E	pS	Y	S	V	Y	V	Y	K	V	L
		M29	K34me3/pS36		G	K	K	R	K	R	S	R	Kme3	E	pS	Y	S	V	Y	V	Y	K	V	L
		M30	K34ac/pS36		G	K	K	R	K	R	S	R	Kac	E	pS	Y	S	V	Y	V	Y	K	V	L
		M31	K34me/pS38		G	K	K	R	K	R	S	R	Kme	E	S	Y	pS	V	Y	V	Y	K	V	L
		M32	K34me2/pS38		G	K	K	R	K	R	S	R	Kme2	E	S	Y	pS	V	Y	V	Y	K	V	L
		M33	K34me3/pS38		G	K	K	R	K	R	S	R	Kme3	E	S	Y	pS	V	Y	V	Y	K	V	L
		M34	K34ac/pS38		G	K	K	R	K	R	S	R	Kac	E	S	Y	pS	V	Y	V	Y	K	V	L

## Sheet: Histone H3.1
Histone	Peptide Length	Array Poition	Kac Mark Combinations		Sequence
polyHis CTRL		A1	HHHHHHHHHH
polyHis CTRL		A2	HHHHHHHHHH
		A3	(blank)
								4					9					14				18
H3.1 (P68431)	1-20	A4	CONTROL		A	R	T	K	Q	T	A	R	K	S	T	G	G	K	A	P	R	K	Q	L
		A5	K4me		A	R	T	Kme	Q	T	A	R	K	S	T	G	G	K	A	P	R	K	Q	L
		A6	K4me2		A	R	T	Kme2	Q	T	A	R	K	S	T	G	G	K	A	P	R	K	Q	L
		A7	K4me3		A	R	T	Kme3	Q	T	A	R	K	S	T	G	G	K	A	P	R	K	Q	L
		A8	K4ac		A	R	T	Kac	Q	T	A	R	K	S	T	G	G	K	A	P	R	K	Q	L
		A9	pT3		A	R	pT	K	Q	T	A	R	K	S	T	G	G	K	A	P	R	K	Q	L
		A10	pT3/K4ac		A	R	pT	Kme	Q	T	A	R	K	S	T	G	G	K	A	P	R	K	Q	L
		A11	pT3/K4me		A	R	pT	Kme2	Q	T	A	R	K	S	T	G	G	K	A	P	R	K	Q	L
		A12	pT3/K4me2		A	R	pT	Kme3	Q	T	A	R	K	S	T	G	G	K	A	P	R	K	Q	L
		A13	pT3/K4me3		A	R	pT	Kac	Q	T	A	R	K	S	T	G	G	K	A	P	R	K	Q	L
		A14	pT6		A	R	T	K	Q	pT	A	R	K	S	T	G	G	K	A	P	R	K	Q	L
		A15	K4me/pT6		A	R	T	Kme	Q	pT	A	R	K	S	T	G	G	K	A	P	R	K	Q	L
		A16	K4me2/pT6		A	R	T	Kme2	Q	pT	A	R	K	S	T	G	G	K	A	P	R	K	Q	L
		A17	K4me3/pT6		A	R	T	Kme3	Q	pT	A	R	K	S	T	G	G	K	A	P	R	K	Q	L
		A18	K4ac/pT6		A	R	T	Kac	Q	pT	A	R	K	S	T	G	G	K	A	P	R	K	Q	L
		B1	K9me		A	R	T	K	Q	T	A	R	Kme	S	T	G	G	K	A	P	R	K	Q	L
		B2	K9me2		A	R	T	K	Q	T	A	R	Kme2	S	T	G	G	K	A	P	R	K	Q	L
		B3	K9me3		A	R	T	K	Q	T	A	R	Kme3	S	T	G	G	K	A	P	R	K	Q	L
		B4	K9ac		A	R	T	K	Q	T	A	R	Kac	S	T	G	G	K	A	P	R	K	Q	L
		B5	pT6/K9me		A	R	T	K	Q	pT	A	R	Kme	S	T	G	G	K	A	P	R	K	Q	L
		B6	pT6/K9me2		A	R	T	K	Q	pT	A	R	Kme2	S	T	G	G	K	A	P	R	K	Q	L
		B7	pT6/K9me3		A	R	T	K	Q	pT	A	R	Kme3	S	T	G	G	K	A	P	R	K	Q	L
		B8	pT6/K9ac		A	R	T	K	Q	pT	A	R	Kac	S	T	G	G	K	A	P	R	K	Q	L
		B9	pS10		A	R	T	K	Q	T	A	R	K	pS	T	G	G	K	A	P	R	K	Q	L
		B10	K9me/pS10		A	R	T	K	Q	T	A	R	Kme	pS	T	G	G	K	A	P	R	K	Q	L
		B11	K9me2/pS10		A	R	T	K	Q	T	A	R	Kme2	pS	T	G	G	K	A	P	R	K	Q	L
		B12	K9me3/pS10		A	R	T	K	Q	T	A	R	Kme3	pS	T	G	G	K	A	P	R	K	Q	L
		B13	K9ac/pS10		A	R	T	K	Q	T	A	R	Kac	pS	T	G	G	K	A	P	R	K	Q	L
		B14	pT11		A	R	T	K	Q	T	A	R	K	S	pT	G	G	K	A	P	R	K	Q	L
		B15	K9me/pT11		A	R	T	K	Q	T	A	R	Kme	S	pT	G	G	K	A	P	R	K	Q	L
		B16	K9me2/pT11		A	R	T	K	Q	T	A	R	Kme2	S	pT	G	G	K	A	P	R	K	Q	L
		B17	K9me3/pT11		A	R	T	K	Q	T	A	R	Kme3	S	pT	G	G	K	A	P	R	K	Q	L
		B18	K9ac/pT11		A	R	T	K	Q	T	A	R	Kac	S	pT	G	G	K	A	P	R	K	Q	L
		C1	K14me		A	R	T	K	Q	T	A	R	K	S	T	G	G	Kme	A	P	R	K	Q	L
		C2	K14me2		A	R	T	K	Q	T	A	R	K	S	T	G	G	Kme2	A	P	R	K	Q	L
		C3	K14me3		A	R	T	K	Q	T	A	R	K	S	T	G	G	Kme3	A	P	R	K	Q	L
		C4	K14ac		A	R	T	K	Q	T	A	R	K	S	T	G	G	Kac	A	P	R	K	Q	L
		C5	K9me/K14ac		A	R	T	K	Q	T	A	R	Kme	S	T	G	G	Kac	A	P	R	K	Q	L
		C6	K9me2/K14ac		A	R	T	K	Q	T	A	R	Kme2	S	T	G	G	Kac	A	P	R	K	Q	L
		C7	K9me3/K14ac		A	R	T	K	Q	T	A	R	Kme3	S	T	G	G	Kac	A	P	R	K	Q	L
		C8	K9ac/K14ac		A	R	T	K	Q	T	A	R	Kac	S	T	G	G	Kac	A	P	R	K	Q	L
		C9	pS10/K14ac		A	R	T	K	Q	T	A	R	K	pS	T	G	G	Kac	A	P	R	K	Q	L
		C10	pT11/K14ac		A	R	T	K	Q	T	A	R	K	S	pT	G	G	Kac	A	P	R	K	Q	L
		C11	K9ac/pS10/K14ac		A	R	T	K	Q	T	A	R	Kac	pS	T	G	G	Kac	A	P	R	K	Q	L
		C12	K9ac/pT11/K14ac		A	R	T	K	Q	T	A	R	Kac	S	pT	G	G	Kac	A	P	R	K	Q	L
								9					14				18					23
H3.1 (P68431)	6-25	C13	CONTROL		T	A	R	K	S	T	G	G	K	A	P	R	K	Q	L	A	T	K	A	A
		C14	K14me		T	A	R	K	S	T	G	G	Kme	A	P	R	K	Q	L	A	T	K	A	A
		C15	K14me2		T	A	R	K	S	T	G	G	Kme2	A	P	R	K	Q	L	A	T	K	A	A
		C16	K14me3		T	A	R	K	S	T	G	G	Kme3	A	P	R	K	Q	L	A	T	K	A	A
		C17	K14ac		T	A	R	K	S	T	G	G	Kac	A	P	R	K	Q	L	A	T	K	A	A
		C18	K9me/K14ac		T	A	R	Kme	S	T	G	G	Kac	A	P	R	K	Q	L	A	T	K	A	A
		D1	K9me2/K14ac		T	A	R	Kme2	S	T	G	G	Kac	A	P	R	K	Q	L	A	T	K	A	A
		D2	K9me3/K14ac		T	A	R	Kme3	S	T	G	G	Kac	A	P	R	K	Q	L	A	T	K	A	A
		D3	K9ac/K14ac		T	A	R	Kac	S	T	G	G	Kac	A	P	R	K	Q	L	A	T	K	A	A
		D4	pS10/K14ac		T	A	R	K	pS	T	G	G	K	A	P	R	K	Q	L	A	T	K	A	A
		D5	pT11/K14ac		T	A	R	K	S	pT	G	G	K	A	P	R	K	Q	L	A	T	K	A	A
		D6	K9ac/pS10/K14ac		T	A	R	Kac	pS	T	G	G	Kac	A	P	R	K	Q	L	A	T	K	A	A
		D7	K9ac/pT11/K14ac		T	A	R	Kac	S	pT	G	G	Kac	A	P	R	K	Q	L	A	T	K	A	A
		D8	K18me		T	A	R	K	S	T	G	G	K	A	P	R	Kme	Q	L	A	T	K	A	A
		D9	K18me2		T	A	R	K	S	T	G	G	K	A	P	R	Kme2	Q	L	A	T	K	A	A
		D10	K18me3		T	A	R	K	S	T	G	G	K	A	P	R	Kme3	Q	L	A	T	K	A	A
		D11	K18ac		T	A	R	K	S	T	G	G	K	A	P	R	Kac	Q	L	A	T	K	A	A
		D12	K14ac/K18me		T	A	R	K	S	T	G	G	Kac	A	P	R	Kme	Q	L	A	T	K	A	A
		D13	K14ac/K18me2		T	A	R	K	S	T	G	G	Kac	A	P	R	Kme2	Q	L	A	T	K	A	A
		D14	K14ac/K18me3		T	A	R	K	S	T	G	G	Kac	A	P	R	Kme3	Q	L	A	T	K	A	A
		D15	K14ac/K18ac		T	A	R	K	S	T	G	G	Kac	A	P	R	Kac	Q	L	A	T	K	A	A
		D16	pS10/K14ac/K18me		T	A	R	K	pS	T	G	G	Kac	A	P	R	Kme	Q	L	A	T	K	A	A
		D17	pS10/K14ac/K18me2		T	A	R	K	pS	T	G	G	Kac	A	P	R	Kme2	Q	L	A	T	K	A	A
		D18	pS10/K14ac/K18me3		T	A	R	K	pS	T	G	G	Kac	A	P	R	Kme3	Q	L	A	T	K	A	A
		E1	pS10/K14ac/K18ac		T	A	R	K	pS	T	G	G	Kac	A	P	R	Kac	Q	L	A	T	K	A	A
		E2	pT11/K14ac/K18me		T	A	R	K	S	pT	G	G	Kac	A	P	R	Kme	Q	L	A	T	K	A	A
		E3	pT11/K14ac/K18me2		T	A	R	K	S	pT	G	G	Kac	A	P	R	Kme2	Q	L	A	T	K	A	A
		E4	pT11/K14ac/K18me3		T	A	R	K	S	pT	G	G	Kac	A	P	R	Kme3	Q	L	A	T	K	A	A
		E5	pT11/K14ac/K18ac		T	A	R	K	S	pT	G	G	Kac	A	P	R	Kac	Q	L	A	T	K	A	A
								14				18				22	23				27	28
H3.1 (P68431)	11-30	E6	CONTROL		T	G	G	K	A	P	R	K	Q	L	A	T	K	A	A	R	K	S	A	P
		E7	K18me		T	G	G	K	A	P	R	Kme	Q	L	A	T	K	A	A	R	K	S	A	P
		E8	K18me2		T	G	G	K	A	P	R	Kme2	Q	L	A	T	K	A	A	R	K	S	A	P
		E9	K18me3		T	G	G	K	A	P	R	Kme3	Q	L	A	T	K	A	A	R	K	S	A	P
		E10	K18ac		T	G	G	K	A	P	R	Kac	Q	L	A	T	K	A	A	R	K	S	A	P
		E11	K14ac/K18me		T	G	G	Kac	A	P	R	Kme	Q	L	A	T	K	A	A	R	K	S	A	P
		E12	K14ac/K18me2		T	G	G	Kac	A	P	R	Kme2	Q	L	A	T	K	A	A	R	K	S	A	P
		E13	K14ac/K18me3		T	G	G	Kac	A	P	R	Kme3	Q	L	A	T	K	A	A	R	K	S	A	P
		E14	K14ac/K18ac		T	G	G	Kac	A	P	R	Kac	Q	L	A	T	K	A	A	R	K	S	A	P
		E15	pT22		T	G	G	K	A	P	R	K	Q	L	A	pT	K	A	A	R	K	S	A	P
		E16	pT22/K18me		T	G	G	K	A	P	R	Kme	Q	L	A	pT	K	A	A	R	K	S	A	P
		E17	pT22/K18me2		T	G	G	K	A	P	R	Kme2	Q	L	A	pT	K	A	A	R	K	S	A	P
		E18	pT22/K18me3		T	G	G	K	A	P	R	Kme3	Q	L	A	pT	K	A	A	R	K	S	A	P
		F1	pT22/K18ac		T	G	G	K	A	P	R	Kac	Q	L	A	pT	K	A	A	R	K	S	A	P
		F2	K23me		T	G	G	K	A	P	R	K	Q	L	A	T	Kme	A	A	R	K	S	A	P
		F3	K23me2		T	G	G	K	A	P	R	K	Q	L	A	T	Kme2	A	A	R	K	S	A	P
		F4	K23me3		T	G	G	K	A	P	R	K	Q	L	A	T	Kme3	A	A	R	K	S	A	P
		F5	K23ac		T	G	G	K	A	P	R	K	Q	L	A	T	Kac	A	A	R	K	S	A	P
		F6	pT22/K23me		T	G	G	K	A	P	R	K	Q	L	A	pT	Kme	A	A	R	K	S	A	P
		F7	pT22/K23me2		T	G	G	K	A	P	R	K	Q	L	A	pT	Kme2	A	A	R	K	S	A	P
		F8	pT22/K23me3		T	G	G	K	A	P	R	K	Q	L	A	pT	Kme3	A	A	R	K	S	A	P
		F9	pT22/K23ac		T	G	G	K	A	P	R	K	Q	L	A	pT	Kac	A	A	R	K	S	A	P
		F10	K18me/K23me		T	G	G	K	A	P	R	Kme	Q	L	A	T	Kme	A	A	R	K	S	A	P
		F11	K18me2/K23me		T	G	G	K	A	P	R	Kme2	Q	L	A	T	Kme	A	A	R	K	S	A	P
		F12	K18me3/K23me		T	G	G	K	A	P	R	Kme3	Q	L	A	T	Kme	A	A	R	K	S	A	P
		F13	K18ac/K23me		T	G	G	K	A	P	R	Kac	Q	L	A	T	Kme	A	A	R	K	S	A	P
		F14	K18me/K23me2		T	G	G	K	A	P	R	Kme	Q	L	A	T	Kme2	A	A	R	K	S	A	P
		F15	K18me2/K23me2		T	G	G	K	A	P	R	Kme2	Q	L	A	T	Kme2	A	A	R	K	S	A	P
		F16	K18me3/K23me2		T	G	G	K	A	P	R	Kme3	Q	L	A	T	Kme2	A	A	R	K	S	A	P
		F17	K18ac/K23me2		T	G	G	K	A	P	R	Kac	Q	L	A	T	Kme2	A	A	R	K	S	A	P
		F18	K18me/K23me3		T	G	G	K	A	P	R	Kme	Q	L	A	T	Kme3	A	A	R	K	S	A	P
		G1	K18me2/K23me3		T	G	G	K	A	P	R	Kme2	Q	L	A	T	Kme3	A	A	R	K	S	A	P
		G2	K18me3/K23me3		T	G	G	K	A	P	R	Kme3	Q	L	A	T	Kme3	A	A	R	K	S	A	P
		G3	K18ac/K23me3		T	G	G	K	A	P	R	Kac	Q	L	A	T	Kme3	A	A	R	K	S	A	P
		G4	K18me/K23ac		T	G	G	K	A	P	R	Kme	Q	L	A	T	Kac	A	A	R	K	S	A	P
		G5	K18me2/K23ac		T	G	G	K	A	P	R	Kme2	Q	L	A	T	Kac	A	A	R	K	S	A	P
		G6	K18me3/K23ac		T	G	G	K	A	P	R	Kme3	Q	L	A	T	Kac	A	A	R	K	S	A	P
		G7	K18ac/K23ac		T	G	G	K	A	P	R	Kac	Q	L	A	T	Kac	A	A	R	K	S	A	P
		G8	K18me/pT22/K23me		T	G	G	K	A	P	R	Kme	Q	L	A	pT	Kme	A	A	R	K	S	A	P
		G9	K18me2/pT22/K23me		T	G	G	K	A	P	R	Kme2	Q	L	A	pT	Kme	A	A	R	K	S	A	P
		G10	K18me3/pT22/K23me		T	G	G	K	A	P	R	Kme3	Q	L	A	pT	Kme	A	A	R	K	S	A	P
		G11	K18ac/pT22/K23me		T	G	G	K	A	P	R	Kac	Q	L	A	pT	Kme	A	A	R	K	S	A	P
		G12	K18me/pT22/K23me2		T	G	G	K	A	P	R	Kme	Q	L	A	pT	Kme2	A	A	R	K	S	A	P
		G13	K18me2/pT22/K23me2		T	G	G	K	A	P	R	Kme2	Q	L	A	pT	Kme2	A	A	R	K	S	A	P
		G14	K18me3/pT22/K23me2		T	G	G	K	A	P	R	Kme3	Q	L	A	pT	Kme2	A	A	R	K	S	A	P
		G15	K18ac/pT22/K23me2		T	G	G	K	A	P	R	Kac	Q	L	A	pT	Kme2	A	A	R	K	S	A	P
		G16	K18me/pT22/K23me3		T	G	G	K	A	P	R	Kme	Q	L	A	pT	Kme3	A	A	R	K	S	A	P
		G17	K18me2/pT22/K23me3		T	G	G	K	A	P	R	Kme2	Q	L	A	pT	Kme3	A	A	R	K	S	A	P
		G18	K18me3/pT22/K23me3		T	G	G	K	A	P	R	Kme3	Q	L	A	pT	Kme3	A	A	R	K	S	A	P
		H1	K18ac/pT22/K23me3		T	G	G	K	A	P	R	Kac	Q	L	A	pT	Kme3	A	A	R	K	S	A	P
		H2	K18me/pT22/K23ac		T	G	G	K	A	P	R	Kme	Q	L	A	pT	Kac	A	A	R	K	S	A	P
		H3	K18me2/pT22/K23ac		T	G	G	K	A	P	R	Kme2	Q	L	A	pT	Kac	A	A	R	K	S	A	P
		H4	K18me3/pT22/K23ac		T	G	G	K	A	P	R	Kme3	Q	L	A	pT	Kac	A	A	R	K	S	A	P
		H5	K18ac/pT22/K23ac		T	G	G	K	A	P	R	Kac	Q	L	A	pT	Kac	A	A	R	K	S	A	P
		H6	K14ac/pT22/K18me		T	G	G	Kac	A	P	R	Kme	Q	L	A	pT	K	A	A	R	K	S	A	P
		H7	K14ac/pT22/K18me2		T	G	G	Kac	A	P	R	Kme2	Q	L	A	pT	K	A	A	R	K	S	A	P
		H8	K14ac/pT22/K18me3		T	G	G	Kac	A	P	R	Kme3	Q	L	A	pT	K	A	A	R	K	S	A	P
		H9	K14ac/pT22/K18ac		T	G	G	Kac	A	P	R	Kac	Q	L	A	pT	K	A	A	R	K	S	A	P
		H10	K14ac/K18me/K23me		T	G	G	Kac	A	P	R	Kme	Q	L	A	T	Kme	A	A	R	K	S	A	P
		H11	K14ac/K18me2/K23me		T	G	G	Kac	A	P	R	Kme2	Q	L	A	T	Kme	A	A	R	K	S	A	P
		H12	K14ac/K18me3/K23me		T	G	G	Kac	A	P	R	Kme3	Q	L	A	T	Kme	A	A	R	K	S	A	P
		H13	K14ac/K18ac/K23me		T	G	G	Kac	A	P	R	Kac	Q	L	A	T	Kme	A	A	R	K	S	A	P
		H14	K14ac/K18me/K23me2		T	G	G	Kac	A	P	R	Kme	Q	L	A	T	Kme2	A	A	R	K	S	A	P
		H15	K14ac/K18me2/K23me2		T	G	G	Kac	A	P	R	Kme2	Q	L	A	T	Kme2	A	A	R	K	S	A	P
		H16	K14ac/K18me3/K23me2		T	G	G	Kac	A	P	R	Kme3	Q	L	A	T	Kme2	A	A	R	K	S	A	P
		H17	K14ac/K18ac/K23me2		T	G	G	Kac	A	P	R	Kac	Q	L	A	T	Kme2	A	A	R	K	S	A	P
		H18	K14ac/K18me/K23me3		T	G	G	Kac	A	P	R	Kme	Q	L	A	T	Kme3	A	A	R	K	S	A	P
		I1	K14ac/K18me2/K23me3		T	G	G	Kac	A	P	R	Kme2	Q	L	A	T	Kme3	A	A	R	K	S	A	P
		I2	K14ac/K18me3/K23me3		T	G	G	Kac	A	P	R	Kme3	Q	L	A	T	Kme3	A	A	R	K	S	A	P
		I3	K14ac/K18ac/K23me3		T	G	G	Kac	A	P	R	Kac	Q	L	A	T	Kme3	A	A	R	K	S	A	P
		I4	K14ac/K18me/K23ac		T	G	G	Kac	A	P	R	Kme	Q	L	A	T	Kac	A	A	R	K	S	A	P
		I5	K14ac/K18me2/K23ac		T	G	G	Kac	A	P	R	Kme2	Q	L	A	T	Kac	A	A	R	K	S	A	P
		I6	K14ac/K18me3/K23ac		T	G	G	Kac	A	P	R	Kme3	Q	L	A	T	Kac	A	A	R	K	S	A	P
		I7	K14ac/K18ac/K23ac		T	G	G	Kac	A	P	R	Kac	Q	L	A	T	Kac	A	A	R	K	S	A	P
							18				22	23				27	28				32
H3.1 (P68431)	16-35	I8	CONTROL		P	R	K	Q	L	A	T	K	A	A	R	K	S	A	P	A	T	G	G	V
		I9	pT22		P	R	K	Q	L	A	pT	K	A	A	R	K	S	A	P	A	T	G	G	V
		I10	K23me		P	R	K	Q	L	A	T	Kme	A	A	R	K	S	A	P	A	T	G	G	V
		I11	K23me2		P	R	K	Q	L	A	T	Kme2	A	A	R	K	S	A	P	A	T	G	G	V
		I12	K23me3		P	R	K	Q	L	A	T	Kme3	A	A	R	K	S	A	P	A	T	G	G	V
		I13	K23ac		P	R	K	Q	L	A	T	Kac	A	A	R	K	S	A	P	A	T	G	G	V
		I14	pT22/K23me		P	R	K	Q	L	A	pT	Kme	A	A	R	K	S	A	P	A	T	G	G	V
		I15	pT22/K23me2		P	R	K	Q	L	A	pT	Kme2	A	A	R	K	S	A	P	A	T	G	G	V
		I16	pT22/K23me3		P	R	K	Q	L	A	pT	Kme3	A	A	R	K	S	A	P	A	T	G	G	V
		I17	pT22/K23ac		P	R	K	Q	L	A	pT	Kac	A	A	R	K	S	A	P	A	T	G	G	V
		I18	K27me		P	R	K	Q	L	A	T	K	A	A	R	Kme	S	A	P	A	T	G	G	V
		J1	K27me2		P	R	K	Q	L	A	T	K	A	A	R	Kme2	S	A	P	A	T	G	G	V
		J2	K27me3		P	R	K	Q	L	A	T	K	A	A	R	Kme3	S	A	P	A	T	G	G	V
		J3	K27ac		P	R	K	Q	L	A	T	K	A	A	R	Kac	S	A	P	A	T	G	G	V
		J4	K23me/K27me		P	R	K	Q	L	A	T	Kme	A	A	R	Kme	S	A	P	A	T	G	G	V
		J5	K23me2/K27me		P	R	K	Q	L	A	T	Kme2	A	A	R	Kme	S	A	P	A	T	G	G	V
		J6	K23me3/K27me		P	R	K	Q	L	A	T	Kme3	A	A	R	Kme	S	A	P	A	T	G	G	V
		J7	K23ac/K27me		P	R	K	Q	L	A	T	Kac	A	A	R	Kme	S	A	P	A	T	G	G	V
		J8	K23me/K27me2		P	R	K	Q	L	A	T	Kme	A	A	R	Kme2	S	A	P	A	T	G	G	V
		J9	K23me2/K27me2		P	R	K	Q	L	A	T	Kme2	A	A	R	Kme2	S	A	P	A	T	G	G	V
		J10	K23me3/K27me2		P	R	K	Q	L	A	T	Kme3	A	A	R	Kme2	S	A	P	A	T	G	G	V
		J11	K23ac/K27me2		P	R	K	Q	L	A	T	Kac	A	A	R	Kme2	S	A	P	A	T	G	G	V
		J12	K23me/K27me3		P	R	K	Q	L	A	T	Kme	A	A	R	Kme3	S	A	P	A	T	G	G	V
		J13	K23me2/K27me3		P	R	K	Q	L	A	T	Kme2	A	A	R	Kme3	S	A	P	A	T	G	G	V
		J14	K23me3/K27me3		P	R	K	Q	L	A	T	Kme3	A	A	R	Kme3	S	A	P	A	T	G	G	V
		J15	K23ac/K27me3		P	R	K	Q	L	A	T	Kac	A	A	R	Kme3	S	A	P	A	T	G	G	V
		J16	K23me/K27ac		P	R	K	Q	L	A	T	Kme	A	A	R	Kac	S	A	P	A	T	G	G	V
		J17	K23me2/K27ac		P	R	K	Q	L	A	T	Kme2	A	A	R	Kac	S	A	P	A	T	G	G	V
		J18	K23me3/K27ac		P	R	K	Q	L	A	T	Kme3	A	A	R	Kac	S	A	P	A	T	G	G	V
		K1	K23ac/K27ac		P	R	K	Q	L	A	T	Kac	A	A	R	Kac	S	A	P	A	T	G	G	V
		K2	pT22/K23me/K27me		P	R	K	Q	L	A	pT	Kme	A	A	R	Kme	S	A	P	A	T	G	G	V
		K3	pT22/K23me2/K27me		P	R	K	Q	L	A	pT	Kme2	A	A	R	Kme	S	A	P	A	T	G	G	V
		K4	pT22/K23me3/K27me		P	R	K	Q	L	A	pT	Kme3	A	A	R	Kme	S	A	P	A	T	G	G	V
		K5	pT22/K23ac/K27me		P	R	K	Q	L	A	pT	Kac	A	A	R	Kme	S	A	P	A	T	G	G	V
		K6	pT22/K23me/K27me2		P	R	K	Q	L	A	pT	Kme	A	A	R	Kme2	S	A	P	A	T	G	G	V
		K7	pT22/K23me2/K27me2		P	R	K	Q	L	A	pT	Kme2	A	A	R	Kme2	S	A	P	A	T	G	G	V
		K8	pT22/K23me3/K27me2		P	R	K	Q	L	A	pT	Kme3	A	A	R	Kme2	S	A	P	A	T	G	G	V
		K9	pT22/K23ac/K27me2		P	R	K	Q	L	A	pT	Kac	A	A	R	Kme2	S	A	P	A	T	G	G	V
		K10	pT22/K23me/K27me3		P	R	K	Q	L	A	pT	Kme	A	A	R	Kme3	S	A	P	A	T	G	G	V
		K11	pT22/K23me2/K27me3		P	R	K	Q	L	A	pT	Kme2	A	A	R	Kme3	S	A	P	A	T	G	G	V
		K12	pT22/K23me3/K27me3		P	R	K	Q	L	A	pT	Kme3	A	A	R	Kme3	S	A	P	A	T	G	G	V
		K13	pT22/K23ac/K27me3		P	R	K	Q	L	A	pT	Kac	A	A	R	Kme3	S	A	P	A	T	G	G	V
		K14	pT22/K23me/K27ac		P	R	K	Q	L	A	pT	Kme	A	A	R	Kac	S	A	P	A	T	G	G	V
		K15	pT22/K23me2/K27ac		P	R	K	Q	L	A	pT	Kme2	A	A	R	Kac	S	A	P	A	T	G	G	V
		K16	pT22/K23me3/K27ac		P	R	K	Q	L	A	pT	Kme3	A	A	R	Kac	S	A	P	A	T	G	G	V
		K17	pT22/K23ac/K27ac		P	R	K	Q	L	A	pT	Kac	A	A	R	Kac	S	A	P	A	T	G	G	V
		K18	pS28		P	R	K	Q	L	A	T	K	A	A	R	K	pS	A	P	A	T	G	G	V
		L1	K27me/pS28		P	R	K	Q	L	A	T	K	A	A	R	Kme	pS	A	P	A	T	G	G	V
		L2	K27me2/pS28		P	R	K	Q	L	A	T	K	A	A	R	Kme2	pS	A	P	A	T	G	G	V
		L3	K27me3/pS28		P	R	K	Q	L	A	T	K	A	A	R	Kme3	pS	A	P	A	T	G	G	V
		L4	K27ac/pS28		P	R	K	Q	L	A	T	K	A	A	R	Kac	pS	A	P	A	T	G	G	V
		L5	K23me/K27me/pS28		P	R	K	Q	L	A	T	Kme	A	A	R	Kme	pS	A	P	A	T	G	G	V
		L6	K23me2/K27me/pS28		P	R	K	Q	L	A	T	Kme2	A	A	R	Kme	pS	A	P	A	T	G	G	V
		L7	K23me3/K27me/pS28		P	R	K	Q	L	A	T	Kme3	A	A	R	Kme	pS	A	P	A	T	G	G	V
		L8	K23ac/K27me/pS28		P	R	K	Q	L	A	T	Kac	A	A	R	Kme	pS	A	P	A	T	G	G	V
		L9	K23me/K27me2/pS28		P	R	K	Q	L	A	T	Kme	A	A	R	Kme2	pS	A	P	A	T	G	G	V
		L10	K23me2/K27me2/pS28		P	R	K	Q	L	A	T	Kme2	A	A	R	Kme2	pS	A	P	A	T	G	G	V
		L11	K23me3/K27me2/pS28		P	R	K	Q	L	A	T	Kme3	A	A	R	Kme2	pS	A	P	A	T	G	G	V
		L12	K23ac/K27me2/pS28		P	R	K	Q	L	A	T	Kac	A	A	R	Kme2	pS	A	P	A	T	G	G	V
		L13	K23me/K27me3/pS28		P	R	K	Q	L	A	T	Kme	A	A	R	Kme3	pS	A	P	A	T	G	G	V
		L14	K23me2/K27me3/pS28		P	R	K	Q	L	A	T	Kme2	A	A	R	Kme3	pS	A	P	A	T	G	G	V
		L15	K23me3/K27me3/pS28		P	R	K	Q	L	A	T	Kme3	A	A	R	Kme3	pS	A	P	A	T	G	G	V
		L16	K23ac/K27me3/pS28		P	R	K	Q	L	A	T	Kac	A	A	R	Kme3	pS	A	P	A	T	G	G	V
		L17	K23me/K27ac/pS28		P	R	K	Q	L	A	T	Kme	A	A	R	Kac	pS	A	P	A	T	G	G	V
		L18	K23me2/K27ac/pS28		P	R	K	Q	L	A	T	Kme2	A	A	R	Kac	pS	A	P	A	T	G	G	V
		M1	K23me3/K27ac/pS28		P	R	K	Q	L	A	T	Kme3	A	A	R	Kac	pS	A	P	A	T	G	G	V
		M2	K23ac/K27ac/pS28		P	R	K	Q	L	A	T	Kac	A	A	R	Kac	pS	A	P	A	T	G	G	V
		M3	pT22/pS28		P	R	K	Q	L	A	T	pT	A	A	R	K	pS	A	P	A	T	G	G	V
						22	23				27	28				32				36	37
H3.1 (P68431)	21-40	M4	CONTROL		A	T	K	A	A	R	K	S	A	P	A	T	G	G	V	K	K	P	H	R
		M5	K27me		A	T	K	A	A	R	Kme	S	A	P	A	T	G	G	V	K	K	P	H	R
		M6	K27me2		A	T	K	A	A	R	Kme2	S	A	P	A	T	G	G	V	K	K	P	H	R
		M7	K27me3		A	T	K	A	A	R	Kme3	S	A	P	A	T	G	G	V	K	K	P	H	R
		M8	K27ac		A	T	K	A	A	R	Kac	S	A	P	A	T	G	G	V	K	K	P	H	R
		M9	pS28		A	T	K	A	A	R	K	pS	A	P	A	T	G	G	V	K	K	P	H	R
		M10	K27me/pS28		A	T	K	A	A	R	Kme	pS	A	P	A	T	G	G	V	K	K	P	H	R
		M11	K27me2/pS28		A	T	K	A	A	R	Kme2	pS	A	P	A	T	G	G	V	K	K	P	H	R
		M12	K27me3/pS28		A	T	K	A	A	R	Kme3	pS	A	P	A	T	G	G	V	K	K	P	H	R
		M13	K27ac/pS28		A	T	K	A	A	R	Kac	pS	A	P	A	T	G	G	V	K	K	P	H	R
		M14	pT32		A	T	K	A	A	R	K	S	A	P	A	pT	G	G	V	K	K	P	H	R
		M15	pS28/pT32		A	T	K	A	A	R	K	pS	A	P	A	pT	G	G	V	K	K	P	H	R
		M16	K27me/pS28/pT32		A	T	K	A	A	R	Kme	pS	A	P	A	pT	G	G	V	K	K	P	H	R
		M17	K27me2/pS28/pT32		A	T	K	A	A	R	Kme2	pS	A	P	A	pT	G	G	V	K	K	P	H	R
		M18	K27me3/pS28/pT32		A	T	K	A	A	R	Kme3	pS	A	P	A	pT	G	G	V	K	K	P	H	R
		N1	K27ac/pS28/pT32		A	T	K	A	A	R	Kac	pS	A	P	A	pT	G	G	V	K	K	P	H	R
						27	28				32				36	37
H3.1 (P68431)	26-45	N2	CONTROL		R	K	S	A	P	A	T	G	G	V	K	K	P	H	R	Y	R	P	G	T
		N3	K36me		R	K	S	A	P	A	T	G	G	V	Kme	K	P	H	R	Y	R	P	G	T
		N4	K36me2		R	K	S	A	P	A	T	G	G	V	Kme2	K	P	H	R	Y	R	P	G	T
		N5	K36me3		R	K	S	A	P	A	T	G	G	V	Kme3	K	P	H	R	Y	R	P	G	T
		N6	K36ac		R	K	S	A	P	A	T	G	G	V	Kac	K	P	H	R	Y	R	P	G	T
		N7	pT32		R	K	S	A	P	A	pT	G	G	V	K	K	P	H	R	Y	R	P	G	T
		N8	pT32/K36me		R	K	S	A	P	A	pT	G	G	V	Kme	K	P	H	R	Y	R	P	G	T
		N9	pT32/K36me2		R	K	S	A	P	A	pT	G	G	V	Kme2	K	P	H	R	Y	R	P	G	T
		N10	pT32/K36me3		R	K	S	A	P	A	pT	G	G	V	Kme3	K	P	H	R	Y	R	P	G	T
		N11	pT32/K36ac		R	K	S	A	P	A	pT	G	G	V	Kac	K	P	H	R	Y	R	P	G	T
		N12	K37me		R	K	S	A	P	A	T	G	G	V	K	Kme	P	H	R	Y	R	P	G	T
		N13	K37me2		R	K	S	A	P	A	T	G	G	V	K	Kme2	P	H	R	Y	R	P	G	T
		N14	K37me3		R	K	S	A	P	A	T	G	G	V	K	Kme3	P	H	R	Y	R	P	G	T
		N15	K37ac		R	K	S	A	P	A	T	G	G	V	K	Kac	P	H	R	Y	R	P	G	T
		N16	pT32/K37me		R	K	S	A	P	A	pT	G	G	V	K	Kme	P	H	R	Y	R	P	G	T
		N17	pT32/K37me2		R	K	S	A	P	A	pT	G	G	V	K	Kme2	P	H	R	Y	R	P	G	T
		N18	pT32/K37me3		R	K	S	A	P	A	pT	G	G	V	K	Kme3	P	H	R	Y	R	P	G	T
		O1	pT32/K37ac		R	K	S	A	P	A	pT	G	G	V	K	Kac	P	H	R	Y	R	P	G	T
		O2	K36me/K37me		R	K	S	A	P	A	T	G	G	V	Kme	Kme	P	H	R	Y	R	P	G	T
		O3	K36me2/K37me		R	K	S	A	P	A	T	G	G	V	Kme2	Kme	P	H	R	Y	R	P	G	T
		O4	K36me3/K37me		R	K	S	A	P	A	T	G	G	V	Kme3	Kme	P	H	R	Y	R	P	G	T
		O5	K36ac/K37me		R	K	S	A	P	A	T	G	G	V	Kac	Kme	P	H	R	Y	R	P	G	T
		O6	K36me/K37me2		R	K	S	A	P	A	T	G	G	V	Kme	Kme2	P	H	R	Y	R	P	G	T
		O7	K36me2/K37me2		R	K	S	A	P	A	T	G	G	V	Kme2	Kme2	P	H	R	Y	R	P	G	T
		O8	K36me3/K37me2		R	K	S	A	P	A	T	G	G	V	Kme3	Kme2	P	H	R	Y	R	P	G	T
		O9	K36ac/K37me2		R	K	S	A	P	A	T	G	G	V	Kac	Kme2	P	H	R	Y	R	P	G	T
		O10	K36me/K37me3		R	K	S	A	P	A	T	G	G	V	Kme	Kme3	P	H	R	Y	R	P	G	T
		O11	K36me2/K37me3		R	K	S	A	P	A	T	G	G	V	Kme2	Kme3	P	H	R	Y	R	P	G	T
		O12	K36me3/K37me3		R	K	S	A	P	A	T	G	G	V	Kme3	Kme3	P	H	R	Y	R	P	G	T
		O13	K36ac/K37me3		R	K	S	A	P	A	T	G	G	V	Kac	Kme3	P	H	R	Y	R	P	G	T
		O14	K36me/K37ac		R	K	S	A	P	A	T	G	G	V	Kme	Kac	P	H	R	Y	R	P	G	T
		O15	K36me2/K37ac		R	K	S	A	P	A	T	G	G	V	Kme2	Kac	P	H	R	Y	R	P	G	T
		O16	K36me3/K37ac		R	K	S	A	P	A	T	G	G	V	Kme3	Kac	P	H	R	Y	R	P	G	T
		O17	K36ac/K37ac		R	K	S	A	P	A	T	G	G	V	Kac	Kac	P	H	R	Y	R	P	G	T
		O18	pT32/K36me/K37me		R	K	S	A	P	A	pT	G	G	V	Kme	Kme	P	H	R	Y	R	P	G	T
		P1	pT32/K36me2/K37me		R	K	S	A	P	A	pT	G	G	V	Kme2	Kme	P	H	R	Y	R	P	G	T
		P2	pT32/K36me3/K37me		R	K	S	A	P	A	pT	G	G	V	Kme3	Kme	P	H	R	Y	R	P	G	T
		P3	pT32/K36ac/K37me		R	K	S	A	P	A	pT	G	G	V	Kac	Kme	P	H	R	Y	R	P	G	T
		P4	pT32/K36me/K37me2		R	K	S	A	P	A	pT	G	G	V	Kme	Kme2	P	H	R	Y	R	P	G	T
		P5	pT32/K36me2/K37me2		R	K	S	A	P	A	pT	G	G	V	Kme2	Kme2	P	H	R	Y	R	P	G	T
		P6	pT32/K36me3/K37me2		R	K	S	A	P	A	pT	G	G	V	Kme3	Kme2	P	H	R	Y	R	P	G	T
		P7	pT32/K36ac/K37me2		R	K	S	A	P	A	pT	G	G	V	Kac	Kme2	P	H	R	Y	R	P	G	T
		P8	pT32/K36me/K37me3		R	K	S	A	P	A	pT	G	G	V	Kme	Kme3	P	H	R	Y	R	P	G	T
		P9	pT32/K36me2/K37me3		R	K	S	A	P	A	pT	G	G	V	Kme2	Kme3	P	H	R	Y	R	P	G	T
		P10	pT32/K36me3/K37me3		R	K	S	A	P	A	pT	G	G	V	Kme3	Kme3	P	H	R	Y	R	P	G	T
		P11	pT32/K36ac/K37me3		R	K	S	A	P	A	pT	G	G	V	Kac	Kme3	P	H	R	Y	R	P	G	T
		P12	pT32/K36me/K37ac		R	K	S	A	P	A	pT	G	G	V	Kme	Kac	P	H	R	Y	R	P	G	T
		P13	pT32/K36me2/K37ac		R	K	S	A	P	A	pT	G	G	V	Kme2	Kac	P	H	R	Y	R	P	G	T
		P14	pT32/K36me3/K37ac		R	K	S	A	P	A	pT	G	G	V	Kme3	Kac	P	H	R	Y	R	P	G	T
		P15	pT32/K36ac/K37ac		R	K	S	A	P	A	pT	G	G	V	Kac	Kac	P	H	R	Y	R	P	G	T
		P16	blank
polyHis CTRL		P17	HHHHHHHHHH
polyHis CTRL		P18	HHHHHHHHHH

## Sheet: Histone H3.1t
Histone	Peptide Length	Array Poition	Kac Mark Combinations		Sequence
							18				22	23				27	28				32
H3.1t (Q16695)	16-35	A1	CONTROL		P	R	K	Q	L	A	T	K	V	A	R	K	S	A	P	A	T	G	G	V
		A2	pT22		P	R	K	Q	L	A	pT	K	V	A	R	K	S	A	P	A	T	G	G	V
		A3	K23me		P	R	K	Q	L	A	T	Kme	V	A	R	K	S	A	P	A	T	G	G	V
		A4	K23me2		P	R	K	Q	L	A	T	Kme2	V	A	R	K	S	A	P	A	T	G	G	V
		A5	K23me3		P	R	K	Q	L	A	T	Kme3	V	A	R	K	S	A	P	A	T	G	G	V
		B1	K23ac		P	R	K	Q	L	A	T	Kac	V	A	R	K	S	A	P	A	T	G	G	V
		B2	pT22/K23me		P	R	K	Q	L	A	pT	Kme	V	A	R	K	S	A	P	A	T	G	G	V
		B3	pT22/K23me2		P	R	K	Q	L	A	pT	Kme2	V	A	R	K	S	A	P	A	T	G	G	V
		B4	pT22/K23me3		P	R	K	Q	L	A	pT	Kme3	V	A	R	K	S	A	P	A	T	G	G	V
		B5	pT22/K23ac		P	R	K	Q	L	A	pT	Kac	V	A	R	K	S	A	P	A	T	G	G	V
		C1	K27me		P	R	K	Q	L	A	T	K	V	A	R	Kme	S	A	P	A	T	G	G	V
		C2	K27me2		P	R	K	Q	L	A	T	K	V	A	R	Kme2	S	A	P	A	T	G	G	V
		C3	K27me3		P	R	K	Q	L	A	T	K	V	A	R	Kme3	S	A	P	A	T	G	G	V
		C4	K27ac		P	R	K	Q	L	A	T	K	V	A	R	Kac	S	A	P	A	T	G	G	V
		C5	K23me/K27me		P	R	K	Q	L	A	T	Kme	V	A	R	Kme	S	A	P	A	T	G	G	V
		D1	K23me2/K27me		P	R	K	Q	L	A	T	Kme2	V	A	R	Kme	S	A	P	A	T	G	G	V
		D2	K23me3/K27me		P	R	K	Q	L	A	T	Kme3	V	A	R	Kme	S	A	P	A	T	G	G	V
		D3	K23ac/K27me		P	R	K	Q	L	A	T	Kac	V	A	R	Kme	S	A	P	A	T	G	G	V
		D4	K23me/K27me2		P	R	K	Q	L	A	T	Kme	V	A	R	Kme2	S	A	P	A	T	G	G	V
		D5	K23me2/K27me2		P	R	K	Q	L	A	T	Kme2	V	A	R	Kme2	S	A	P	A	T	G	G	V
		E1	K23me3/K27me2		P	R	K	Q	L	A	T	Kme3	V	A	R	Kme2	S	A	P	A	T	G	G	V
		E2	K23ac/K27me2		P	R	K	Q	L	A	T	Kac	V	A	R	Kme2	S	A	P	A	T	G	G	V
		E3	K23me/K27me3		P	R	K	Q	L	A	T	Kme	V	A	R	Kme3	S	A	P	A	T	G	G	V
		E4	K23me2/K27me3		P	R	K	Q	L	A	T	Kme2	V	A	R	Kme3	S	A	P	A	T	G	G	V
		E5	K23me3/K27me3		P	R	K	Q	L	A	T	Kme3	V	A	R	Kme3	S	A	P	A	T	G	G	V
		F1	K23ac/K27me3		P	R	K	Q	L	A	T	Kac	V	A	R	Kme3	S	A	P	A	T	G	G	V
		F2	K23me/K27ac		P	R	K	Q	L	A	T	Kme	V	A	R	Kac	S	A	P	A	T	G	G	V
		F3	K23me2/K27ac		P	R	K	Q	L	A	T	Kme2	V	A	R	Kac	S	A	P	A	T	G	G	V
		F4	K23me3/K27ac		P	R	K	Q	L	A	T	Kme3	V	A	R	Kac	S	A	P	A	T	G	G	V
		F5	K23ac/K27ac		P	R	K	Q	L	A	T	Kac	V	A	R	Kac	S	A	P	A	T	G	G	V
		G1	pT22/K23me/K27me		P	R	K	Q	L	A	pT	Kme	V	A	R	Kme	S	A	P	A	T	G	G	V
		G2	pT22/K23me2/K27me		P	R	K	Q	L	A	pT	Kme2	V	A	R	Kme	S	A	P	A	T	G	G	V
		G3	pT22/K23me3/K27me		P	R	K	Q	L	A	pT	Kme3	V	A	R	Kme	S	A	P	A	T	G	G	V
		G4	pT22/K23ac/K27me		P	R	K	Q	L	A	pT	Kac	V	A	R	Kme	S	A	P	A	T	G	G	V
		G5	pT22/K23me/K27me2		P	R	K	Q	L	A	pT	Kme	V	A	R	Kme2	S	A	P	A	T	G	G	V
		H1	pT22/K23me2/K27me2		P	R	K	Q	L	A	pT	Kme2	V	A	R	Kme2	S	A	P	A	T	G	G	V
		H2	pT22/K23me3/K27me2		P	R	K	Q	L	A	pT	Kme3	V	A	R	Kme2	S	A	P	A	T	G	G	V
		H3	pT22/K23ac/K27me2		P	R	K	Q	L	A	pT	Kac	V	A	R	Kme2	S	A	P	A	T	G	G	V
		H4	pT22/K23me/K27me3		P	R	K	Q	L	A	pT	Kme	V	A	R	Kme3	S	A	P	A	T	G	G	V
		H5	pT22/K23me2/K27me3		P	R	K	Q	L	A	pT	Kme2	V	A	R	Kme3	S	A	P	A	T	G	G	V
		I1	pT22/K23me3/K27me3		P	R	K	Q	L	A	pT	Kme3	V	A	R	Kme3	S	A	P	A	T	G	G	V
		I2	pT22/K23ac/K27me3		P	R	K	Q	L	A	pT	Kac	V	A	R	Kme3	S	A	P	A	T	G	G	V
		I3	pT22/K23me/K27ac		P	R	K	Q	L	A	pT	Kme	V	A	R	Kac	S	A	P	A	T	G	G	V
		I4	pT22/K23me2/K27ac		P	R	K	Q	L	A	pT	Kme2	V	A	R	Kac	S	A	P	A	T	G	G	V
		I5	pT22/K23me3/K27ac		P	R	K	Q	L	A	pT	Kme3	V	A	R	Kac	S	A	P	A	T	G	G	V
		J1	pT22/K23ac/K27ac		P	R	K	Q	L	A	pT	Kac	V	A	R	Kac	S	A	P	A	T	G	G	V
		J2	pS28		P	R	K	Q	L	A	T	K	V	A	R	K	pS	A	P	A	T	G	G	V
		J3	K27me/pS28		P	R	K	Q	L	A	T	K	V	A	R	Kme	pS	A	P	A	T	G	G	V
		J4	K27me2/pS28		P	R	K	Q	L	A	T	K	V	A	R	Kme2	pS	A	P	A	T	G	G	V
		J5	K27me3/pS28		P	R	K	Q	L	A	T	K	V	A	R	Kme3	pS	A	P	A	T	G	G	V
		K1	K27ac/pS28		P	R	K	Q	L	A	T	K	V	A	R	Kac	pS	A	P	A	T	G	G	V
		K2	K23me/K27me/pS28		P	R	K	Q	L	A	T	Kme	V	A	R	Kme	pS	A	P	A	T	G	G	V
		K3	K23me2/K27me/pS28		P	R	K	Q	L	A	T	Kme2	V	A	R	Kme	pS	A	P	A	T	G	G	V
		K4	K23me3/K27me/pS28		P	R	K	Q	L	A	T	Kme3	V	A	R	Kme	pS	A	P	A	T	G	G	V
		K5	K23ac/K27me/pS28		P	R	K	Q	L	A	T	Kac	V	A	R	Kme	pS	A	P	A	T	G	G	V
		L1	K23me/K27me2/pS28		P	R	K	Q	L	A	T	Kme	V	A	R	Kme2	pS	A	P	A	T	G	G	V
		L2	K23me2/K27me2/pS28		P	R	K	Q	L	A	T	Kme2	V	A	R	Kme2	pS	A	P	A	T	G	G	V
		L3	K23me3/K27me2/pS28		P	R	K	Q	L	A	T	Kme3	V	A	R	Kme2	pS	A	P	A	T	G	G	V
		L4	K23ac/K27me2/pS28		P	R	K	Q	L	A	T	Kac	V	A	R	Kme2	pS	A	P	A	T	G	G	V
		L5	K23me/K27me3/pS28		P	R	K	Q	L	A	T	Kme	V	A	R	Kme3	pS	A	P	A	T	G	G	V
		M1	K23me2/K27me3/pS28		P	R	K	Q	L	A	T	Kme2	V	A	R	Kme3	pS	A	P	A	T	G	G	V
		M2	K23me3/K27me3/pS28		P	R	K	Q	L	A	T	Kme3	V	A	R	Kme3	pS	A	P	A	T	G	G	V
		M3	K23ac/K27me3/pS28		P	R	K	Q	L	A	T	Kac	V	A	R	Kme3	pS	A	P	A	T	G	G	V
		M4	K23me/K27ac/pS28		P	R	K	Q	L	A	T	Kme	V	A	R	Kac	pS	A	P	A	T	G	G	V
		M5	K23me2/K27ac/pS28		P	R	K	Q	L	A	T	Kme2	V	A	R	Kac	pS	A	P	A	T	G	G	V
		N1	K23me3/K27ac/pS28		P	R	K	Q	L	A	T	Kme3	V	A	R	Kac	pS	A	P	A	T	G	G	V
		N2	K23ac/K27ac/pS28		P	R	K	Q	L	A	T	Kac	V	A	R	Kac	pS	A	P	A	T	G	G	V
		N3	pT22/pS28		P	R	K	Q	L	A	T	pT	V	A	R	K	pS	A	P	A	T	G	G	V
						22	23				27	28				32				36	37
H3.1t (Q16695)	21-40	N4	CONTROL		A	T	K	V	A	R	K	S	A	P	A	T	G	G	V	K	K	P	H	R
		N5	K27me		A	T	K	V	A	R	Kme	S	A	P	A	T	G	G	V	K	K	P	H	R
		O1	K27me2		A	T	K	V	A	R	Kme2	S	A	P	A	T	G	G	V	K	K	P	H	R
		O2	K27me3		A	T	K	V	A	R	Kme3	S	A	P	A	T	G	G	V	K	K	P	H	R
		O3	K27ac		A	T	K	V	A	R	Kac	S	A	P	A	T	G	G	V	K	K	P	H	R
		O4	pS28		A	T	K	V	A	R	K	pS	A	P	A	T	G	G	V	K	K	P	H	R
		O5	K27me/pS28		A	T	K	V	A	R	Kme	pS	A	P	A	T	G	G	V	K	K	P	H	R
		P1	K27me2/pS28		A	T	K	V	A	R	Kme2	pS	A	P	A	T	G	G	V	K	K	P	H	R
		P2	K27me3/pS28		A	T	K	V	A	R	Kme3	pS	A	P	A	T	G	G	V	K	K	P	H	R
		P3	K27ac/pS28		A	T	K	V	A	R	Kac	pS	A	P	A	T	G	G	V	K	K	P	H	R
		P4	pT32		A	T	K	V	A	R	K	S	A	P	A	pT	G	G	V	K	K	P	H	R
		P5	pS28/pT32		A	T	K	V	A	R	K	pS	A	P	A	pT	G	G	V	K	K	P	H	R
		Q1	K27me/pS28/pT32		A	T	K	V	A	R	Kme	pS	A	P	A	pT	G	G	V	K	K	P	H	R
		Q2	K27me2/pS28/pT32		A	T	K	V	A	R	Kme2	pS	A	P	A	pT	G	G	V	K	K	P	H	R
		Q3	K27me3/pS28/pT32		A	T	K	V	A	R	Kme3	pS	A	P	A	pT	G	G	V	K	K	P	H	R
		Q4	K27ac/pS28/pT32		A	T	K	V	A	R	Kac	pS	A	P	A	pT	G	G	V	K	K	P	H	R
polyHis CTRL		Q5	HHHHHHHHHH

## Sheet: Histone H3.3
Histone	Peptide Length	Array Poition	Kac Mark Combinations		Sequence
polyHis CTRL		A1	HHHHHHHH
polyHis CTRL		A2	HHHHHHHH
						22	23				27	28			31	32				36	37
H3.3 (P84243)	21-40	A3	CONTROL		A	T	K	A	A	R	K	S	A	P	S	T	G	G	V	K	K	P	H	R
		A4	K27me		A	T	K	A	A	R	Kme	S	A	P	S	T	G	G	V	K	K	P	H	R
		A5	K27me2		A	T	K	A	A	R	Kme2	S	A	P	S	T	G	G	V	K	K	P	H	R
		A6	K27me3		A	T	K	A	A	R	Kme3	S	A	P	S	T	G	G	V	K	K	P	H	R
		B1	K27ac		A	T	K	A	A	R	Kac	S	A	P	S	T	G	G	V	K	K	P	H	R
		B2	pS28		A	T	K	A	A	R	K	pS	A	P	S	T	G	G	V	K	K	P	H	R
		B3	K27me/pS28		A	T	K	A	A	R	Kme	pS	A	P	S	T	G	G	V	K	K	P	H	R
		B4	K27me2/pS28		A	T	K	A	A	R	Kme2	pS	A	P	S	T	G	G	V	K	K	P	H	R
		B5	K27me3/pS28		A	T	K	A	A	R	Kme3	pS	A	P	S	T	G	G	V	K	K	P	H	R
		B6	K27ac/pS28		A	T	K	A	A	R	Kac	pS	A	P	S	T	G	G	V	K	K	P	H	R
		C1	pT32		A	T	K	A	A	R	K	S	A	P	S	pT	G	G	V	K	K	P	H	R
		C2	pS28/pT32		A	T	K	A	A	R	K	pS	A	P	S	pT	G	G	V	K	K	P	H	R
		C3	K27me/pS28/pT32		A	T	K	A	A	R	Kme	pS	A	P	S	pT	G	G	V	K	K	P	H	R
		C4	K27me2/pS28/pT32		A	T	K	A	A	R	Kme2	pS	A	P	S	pT	G	G	V	K	K	P	H	R
		C5	K27me3/pS28/pT32		A	T	K	A	A	R	Kme3	pS	A	P	S	pT	G	G	V	K	K	P	H	R
		C6	K27ac/pS28/pT32		A	T	K	A	A	R	Kac	pS	A	P	S	pT	G	G	V	K	K	P	H	R
		D1	pS31		A	T	K	A	A	R	K	S	A	P	pS	T	G	G	V	K	K	P	H	R
		D2	K27me/pS31		A	T	K	A	A	R	Kme	S	A	P	pS	T	G	G	V	K	K	P	H	R
		D3	K27me2/pS31		A	T	K	A	A	R	Kme2	S	A	P	pS	T	G	G	V	K	K	P	H	R
		D4	K27me3/pS31		A	T	K	A	A	R	Kme3	S	A	P	pS	T	G	G	V	K	K	P	H	R
		D5	K27ac/pS31		A	T	K	A	A	R	Kac	S	A	P	pS	T	G	G	V	K	K	P	H	R
		D6	pS31/pT32		A	T	K	A	A	R	K	S	A	P	pS	pT	G	G	V	K	K	P	H	R
						27	28			31	32				36	37
H3.3 (P84243)	26-45	E1	CONTROL		R	K	S	A	P	S	T	G	G	V	K	K	P	H	R	Y	R	P	G	T
		E2	pS31		R	K	S	A	P	pS	T	G	G	V	K	K	P	H	R	Y	R	P	G	T
		E3	K36me		R	K	S	A	P	S	T	G	G	V	Kme	K	P	H	R	Y	R	P	G	T
		E4	K36me2		R	K	S	A	P	S	T	G	G	V	Kme2	K	P	H	R	Y	R	P	G	T
		E5	K36me3		R	K	S	A	P	S	T	G	G	V	Kme3	K	P	H	R	Y	R	P	G	T
		E6	K36ac		R	K	S	A	P	S	T	G	G	V	Kac	K	P	H	R	Y	R	P	G	T
		F1	pS31/K36me		R	K	S	A	P	pS	T	G	G	V	Kme	K	P	H	R	Y	R	P	G	T
		F2	pS31/K36me2		R	K	S	A	P	pS	T	G	G	V	Kme2	K	P	H	R	Y	R	P	G	T
		F3	pS31/K36me3		R	K	S	A	P	pS	T	G	G	V	Kme3	K	P	H	R	Y	R	P	G	T
		F4	pS31/K36ac		R	K	S	A	P	pS	T	G	G	V	Kac	K	P	H	R	Y	R	P	G	T
		F5	pT32		R	K	S	A	P	S	pT	G	G	V	K	K	P	H	R	Y	R	P	G	T
		F6	pT32/K36me		R	K	S	A	P	S	pT	G	G	V	Kme	K	P	H	R	Y	R	P	G	T
		G1	pT32/K36me2		R	K	S	A	P	S	pT	G	G	V	Kme2	K	P	H	R	Y	R	P	G	T
		G2	pT32/K36me3		R	K	S	A	P	S	pT	G	G	V	Kme3	K	P	H	R	Y	R	P	G	T
		G3	pT32/K36ac		R	K	S	A	P	S	pT	G	G	V	Kac	K	P	H	R	Y	R	P	G	T
		G4	K37me		R	K	S	A	P	S	T	G	G	V	K	Kme	P	H	R	Y	R	P	G	T
		G5	K37me2		R	K	S	A	P	S	T	G	G	V	K	Kme2	P	H	R	Y	R	P	G	T
		G6	K37me3		R	K	S	A	P	S	T	G	G	V	K	Kme3	P	H	R	Y	R	P	G	T
		H1	K37ac		R	K	S	A	P	S	T	G	G	V	K	Kac	P	H	R	Y	R	P	G	T
		H2	pS31/K37me		R	K	S	A	P	pS	T	G	G	V	K	Kme	P	H	R	Y	R	P	G	T
		H3	pS31/K37me2		R	K	S	A	P	pS	T	G	G	V	K	Kme2	P	H	R	Y	R	P	G	T
		H4	pS31/K37me3		R	K	S	A	P	pS	T	G	G	V	K	Kme3	P	H	R	Y	R	P	G	T
		H5	pS31/K37ac		R	K	S	A	P	pS	T	G	G	V	K	Kac	P	H	R	Y	R	P	G	T
		H6	pT32/K37me		R	K	S	A	P	S	pT	G	G	V	K	Kme	P	H	R	Y	R	P	G	T
		I1	pT32/K37me2		R	K	S	A	P	S	pT	G	G	V	K	Kme2	P	H	R	Y	R	P	G	T
		I2	pT32/K37me3		R	K	S	A	P	S	pT	G	G	V	K	Kme3	P	H	R	Y	R	P	G	T
		I3	pT32/K37ac		R	K	S	A	P	S	pT	G	G	V	K	Kac	P	H	R	Y	R	P	G	T
		I4	pS31/K36me/K37me		R	K	S	A	P	pS	T	G	G	V	Kme	Kme	P	H	R	Y	R	P	G	T
		I5	pS31/K36me2/K37me		R	K	S	A	P	pS	T	G	G	V	Kme2	Kme	P	H	R	Y	R	P	G	T
		I6	pS31/K36me3/K37me		R	K	S	A	P	pS	T	G	G	V	Kme3	Kme	P	H	R	Y	R	P	G	T
		J1	pS31/K36ac/K37me		R	K	S	A	P	pS	T	G	G	V	Kac	Kme	P	H	R	Y	R	P	G	T
		J2	pS31/K36me/K37me2		R	K	S	A	P	pS	T	G	G	V	Kme	Kme2	P	H	R	Y	R	P	G	T
		J3	pS31/K36me2/K37me2		R	K	S	A	P	pS	T	G	G	V	Kme2	Kme2	P	H	R	Y	R	P	G	T
		J4	pS31/K36me3/K37me2		R	K	S	A	P	pS	T	G	G	V	Kme3	Kme2	P	H	R	Y	R	P	G	T
		J5	pS31/K36ac/K37me2		R	K	S	A	P	pS	T	G	G	V	Kac	Kme2	P	H	R	Y	R	P	G	T
		J6	pS31/K36me/K37me3		R	K	S	A	P	pS	T	G	G	V	Kme	Kme3	P	H	R	Y	R	P	G	T
		K1	pS31/K36me2/K37me3		R	K	S	A	P	pS	T	G	G	V	Kme2	Kme3	P	H	R	Y	R	P	G	T
		K2	pS31/K36me3/K37me3		R	K	S	A	P	pS	T	G	G	V	Kme3	Kme3	P	H	R	Y	R	P	G	T
		K3	pS31/K36ac/K37me3		R	K	S	A	P	pS	T	G	G	V	Kac	Kme3	P	H	R	Y	R	P	G	T
		K4	pS31/K36me/K37ac		R	K	S	A	P	pS	T	G	G	V	Kme	Kac	P	H	R	Y	R	P	G	T
		K5	pS31/K36me2/K37ac		R	K	S	A	P	pS	T	G	G	V	Kme2	Kac	P	H	R	Y	R	P	G	T
		K6	pS31/K36me3/K37ac		R	K	S	A	P	pS	T	G	G	V	Kme3	Kac	P	H	R	Y	R	P	G	T
		L1	pS31/K36ac/K37ac		R	K	S	A	P	pS	T	G	G	V	Kac	Kac	P	H	R	Y	R	P	G	T
		L2	K36me/K37me		R	K	S	A	P	S	T	G	G	V	Kme	Kme	P	H	R	Y	R	P	G	T
		L3	K36me2/K37me		R	K	S	A	P	S	T	G	G	V	Kme2	Kme	P	H	R	Y	R	P	G	T
		L4	K36me3/K37me		R	K	S	A	P	S	T	G	G	V	Kme3	Kme	P	H	R	Y	R	P	G	T
		L5	K36ac/K37me		R	K	S	A	P	S	T	G	G	V	Kac	Kme	P	H	R	Y	R	P	G	T
		L6	K36me/K37me2		R	K	S	A	P	S	T	G	G	V	Kme	Kme2	P	H	R	Y	R	P	G	T
		M1	K36me2/K37me2		R	K	S	A	P	S	T	G	G	V	Kme2	Kme2	P	H	R	Y	R	P	G	T
		M2	K36me3/K37me2		R	K	S	A	P	S	T	G	G	V	Kme3	Kme2	P	H	R	Y	R	P	G	T
		M3	K36ac/K37me2		R	K	S	A	P	S	T	G	G	V	Kac	Kme2	P	H	R	Y	R	P	G	T
		M4	K36me/K37me3		R	K	S	A	P	S	T	G	G	V	Kme	Kme3	P	H	R	Y	R	P	G	T
		M5	K36me2/K37me3		R	K	S	A	P	S	T	G	G	V	Kme2	Kme3	P	H	R	Y	R	P	G	T
		M6	K36me3/K37me3		R	K	S	A	P	S	T	G	G	V	Kme3	Kme3	P	H	R	Y	R	P	G	T
		N1	K36ac/K37me3		R	K	S	A	P	S	T	G	G	V	Kac	Kme3	P	H	R	Y	R	P	G	T
		N2	K36me/K37ac		R	K	S	A	P	S	T	G	G	V	Kme	Kac	P	H	R	Y	R	P	G	T
		N3	K36me2/K37ac		R	K	S	A	P	S	T	G	G	V	Kme2	Kac	P	H	R	Y	R	P	G	T
		N4	K36me3/K37ac		R	K	S	A	P	S	T	G	G	V	Kme3	Kac	P	H	R	Y	R	P	G	T
		N5	K36ac/K37ac		R	K	S	A	P	S	T	G	G	V	Kac	Kac	P	H	R	Y	R	P	G	T
		N6	pT32/K36me/K37me		R	K	S	A	P	S	pT	G	G	V	Kme	Kme	P	H	R	Y	R	P	G	T
		O1	pT32/K36me2/K37me		R	K	S	A	P	S	pT	G	G	V	Kme2	Kme	P	H	R	Y	R	P	G	T
		O2	pT32/K36me3/K37me		R	K	S	A	P	S	pT	G	G	V	Kme3	Kme	P	H	R	Y	R	P	G	T
		O3	pT32/K36ac/K37me		R	K	S	A	P	S	pT	G	G	V	Kac	Kme	P	H	R	Y	R	P	G	T
		O4	pT32/K36me/K37me2		R	K	S	A	P	S	pT	G	G	V	Kme	Kme2	P	H	R	Y	R	P	G	T
		O5	pT32/K36me2/K37me2		R	K	S	A	P	S	pT	G	G	V	Kme2	Kme2	P	H	R	Y	R	P	G	T
		O6	pT32/K36me3/K37me2		R	K	S	A	P	S	pT	G	G	V	Kme3	Kme2	P	H	R	Y	R	P	G	T
		P1	pT32/K36ac/K37me2		R	K	S	A	P	S	pT	G	G	V	Kac	Kme2	P	H	R	Y	R	P	G	T
		P2	pT32/K36me/K37me3		R	K	S	A	P	S	pT	G	G	V	Kme	Kme3	P	H	R	Y	R	P	G	T
		P3	pT32/K36me2/K37me3		R	K	S	A	P	S	pT	G	G	V	Kme2	Kme3	P	H	R	Y	R	P	G	T
		P4	pT32/K36me3/K37me3		R	K	S	A	P	S	pT	G	G	V	Kme3	Kme3	P	H	R	Y	R	P	G	T
		P5	pT32/K36ac/K37me3		R	K	S	A	P	S	pT	G	G	V	Kac	Kme3	P	H	R	Y	R	P	G	T
		P6	pT32/K36me/K37ac		R	K	S	A	P	S	pT	G	G	V	Kme	Kac	P	H	R	Y	R	P	G	T
		Q1	pT32/K36me2/K37ac		R	K	S	A	P	S	pT	G	G	V	Kme2	Kac	P	H	R	Y	R	P	G	T
		Q2	pT32/K36me3/K37ac		R	K	S	A	P	S	pT	G	G	V	Kme3	Kac	P	H	R	Y	R	P	G	T
		Q3	pT32/K36ac/K37ac		R	K	S	A	P	S	pT	G	G	V	Kac	Kac	P	H	R	Y	R	P	G	T
		Q4	BLANK
polyHis CTRL		Q5	HHHHHHHH
polyHis CTRL		Q6	HHHHHHHH

## Sheet: Histone H3.3C
Histone	Peptide Length	Array Poition	Kac Mark Combinations		Sequence
polyHis CTRL		A1	HHHHHHHH
polyHis CTRL		A2	HHHHHHHH
						22	23				27	28	29		31	32				36
H3.3C (Q6NXT2)	21-40	B3	CONTROL		A	T	K	A	A	R	K	S	T	P	S	T	C	G	V	K	P	H	R
		B4	K27me		A	T	K	A	A	R	Kme	S	T	P	S	T	C	G	V	K	P	H	R
		B5	K27me2		A	T	K	A	A	R	Kme2	S	T	P	S	T	C	G	V	K	P	H	R
		C1	K27me3		A	T	K	A	A	R	Kme3	S	T	P	S	T	C	G	V	K	P	H	R
		C2	K27ac		A	T	K	A	A	R	Kac	S	T	P	S	T	C	G	V	K	P	H	R
		C3	pS28		A	T	K	A	A	R	K	pS	T	P	S	T	C	G	V	K	P	H	R
		C4	K27me/pS28		A	T	K	A	A	R	Kme	pS	T	P	S	T	C	G	V	K	P	H	R
		C5	K27me2/pS28		A	T	K	A	A	R	Kme2	pS	T	P	S	T	C	G	V	K	P	H	R
		D1	K27me3/pS28		A	T	K	A	A	R	Kme3	pS	T	P	S	T	C	G	V	K	P	H	R
		D2	K27ac/pS28		A	T	K	A	A	R	Kac	pS	T	P	S	T	C	G	V	K	P	H	R
		D3	pT29		A	T	K	A	A	R	K	S	pT	P	S	T	C	G	V	K	P	H	R
		D4	K27me/pT29		A	T	K	A	A	R	Kme	S	pT	P	S	T	C	G	V	K	P	H	R
		D5	K27me2/pT29		A	T	K	A	A	R	Kme2	S	pT	P	S	T	C	G	V	K	P	H	R
		E1	K27me3/pT29		A	T	K	A	A	R	Kme3	S	pT	P	S	T	C	G	V	K	P	H	R
		E2	K27ac/pT29		A	T	K	A	A	R	Kac	S	pT	P	S	T	C	G	V	K	P	H	R
		E3	pS31		A	T	K	A	A	R	K	S	T	P	pS	T	C	G	V	K	P	H	R
		E4	K27me/pS31		A	T	K	A	A	R	Kme	S	T	P	pS	T	C	G	V	K	P	H	R
		E5	K27me2/pS31		A	T	K	A	A	R	Kme2	S	T	P	pS	T	C	G	V	K	P	H	R
		F1	K27me3/pS31		A	T	K	A	A	R	Kme3	S	T	P	pS	T	C	G	V	K	P	H	R
		F2	K27ac/pS31		A	T	K	A	A	R	Kac	S	T	P	pS	T	C	G	V	K	P	H	R
		F3	pT32		A	T	K	A	A	R	K	S	T	P	S	pT	C	G	V	K	P	H	R
		F4	K27me/pT32		A	T	K	A	A	R	Kme	S	T	P	S	pT	C	G	V	K	P	H	R
		F5	K27me2/pT32		A	T	K	A	A	R	Kme2	S	T	P	S	pT	C	G	V	K	P	H	R
		G1	K27me3/pT32		A	T	K	A	A	R	Kme3	S	T	P	S	pT	C	G	V	K	P	H	R
		G2	K27ac/pT32		A	T	K	A	A	R	Kac	S	T	P	S	pT	C	G	V	K	P	H	R
		G3	pS28/pT29		A	T	K	A	A	R	K	pS	pT	P	S	T	C	G	V	K	P	H	R
		G4	pS28/pS31		A	T	K	A	A	R	K	pS	T	P	pS	T	C	G	V	K	P	H	R
		G5	pS28/pT32		A	T	K	A	A	R	K	pS	T	P	S	pT	C	G	V	K	P	H	R
		H1	pT29/pS31		A	T	K	A	A	R	K	S	pT	P	pS	T	C	G	V	K	P	H	R
		H2	pT29/pT32		A	T	K	A	A	R	K	S	pT	P	S	pT	C	G	V	K	P	H	R
		H3	K27me/pS28/pS31		A	T	K	A	A	R	Kme	pS	T	P	pS	T	C	G	V	K	P	H	R
		H4	K27me2/pS28/pS31		A	T	K	A	A	R	Kme	pS	T	P	pS	T	C	G	V	K	P	H	R
		H5	K27me3/pS28/pS31		A	T	K	A	A	R	Kme	pS	T	P	pS	T	C	G	V	K	P	H	R
		I1	K27ac/pS28/pS31		A	T	K	A	A	R	Kme	pS	T	P	pS	T	C	G	V	K	P	H	R
		I2	K27me/pS28/pT32		A	T	K	A	A	R	Kme	pS	T	P	S	pT	C	G	V	K	P	H	R
		I3	K27me2/pS28/pT32		A	T	K	A	A	R	Kme2	pS	T	P	S	pT	C	G	V	K	P	H	R
		I4	K27me3/pS28/pT32		A	T	K	A	A	R	Kme3	pS	T	P	S	pT	C	G	V	K	P	H	R
		I5	K27ac/pS28/pT32		A	T	K	A	A	R	Kac	pS	T	P	S	pT	C	G	V	K	P	H	R
						27	28	29		31	32				36
H3.3C (Q6NXT2)	26-45	J1	CONTROL		R	K	S	T	P	S	T	C	G	V	K	P	H	R	Y	R	P	G	T
		J2	pT29		R	K	S	pT	P	S	T	C	G	V	K	P	H	R	Y	R	P	G	T
		J3	pT29/K36me		R	K	S	pT	P	S	T	C	G	V	Kme	P	H	R	Y	R	P	G	T
		J4	pT29/K36me2		R	K	S	pT	P	S	T	C	G	V	Kme2	P	H	R	Y	R	P	G	T
		J5	pT29/K36me3		R	K	S	pT	P	S	T	C	G	V	Kme3	P	H	R	Y	R	P	G	T
		K1	pT29/K36ac		R	K	S	pT	P	S	T	C	G	V	Kac	P	H	R	Y	R	P	G	T
		K2	pS31		R	K	S	T	P	pS	T	C	G	V	K	P	H	R	Y	R	P	G	T
		K3	pS31/K36me		R	K	S	T	P	pS	T	C	G	V	Kme	P	H	R	Y	R	P	G	T
		K4	pS31/K36me2		R	K	S	T	P	pS	T	C	G	V	Kme2	P	H	R	Y	R	P	G	T
		K5	pS31/K36me3		R	K	S	T	P	pS	T	C	G	V	Kme3	P	H	R	Y	R	P	G	T
		L1	pS31/K36ac		R	K	S	T	P	pS	T	C	G	V	Kac	P	H	R	Y	R	P	G	T
		L2	pT32		R	K	S	T	P	S	pT	C	G	V	K	P	H	R	Y	R	P	G	T
		L3	pT32/K36me		R	K	S	T	P	S	pT	C	G	V	Kme	P	H	R	Y	R	P	G	T
		L4	pT32/K36me2		R	K	S	T	P	S	pT	C	G	V	Kme2	P	H	R	Y	R	P	G	T
		L5	pT32/K36me3		R	K	S	T	P	S	pT	C	G	V	Kme3	P	H	R	Y	R	P	G	T
		M1	pT32/K36ac		R	K	S	T	P	S	pT	C	G	V	Kac	P	H	R	Y	R	P	G	T
		M2	K36me		R	K	S	T	P	S	T	C	G	V	Kme	P	H	R	Y	R	P	G	T
		M3	K36me2		R	K	S	T	P	S	T	C	G	V	Kme2	P	H	R	Y	R	P	G	T
		M4	K36me3		R	K	S	T	P	S	T	C	G	V	Kme3	P	H	R	Y	R	P	G	T
		M5	K36ac		R	K	S	T	P	S	T	C	G	V	Kac	P	H	R	Y	R	P	G	T
		N1	pT29/pS31		R	K	S	pT	P	pS	T	C	G	V	K	P	H	R	Y	R	P	G	T
		N2	pT29/pS31/K36me		R	K	S	pT	P	pS	T	C	G	V	Kme	P	H	R	Y	R	P	G	T
		N3	pT29/pS31/K36me2		R	K	S	pT	P	pS	T	C	G	V	Kme2	P	H	R	Y	R	P	G	T
		N4	pT29/pS31/K36me3		R	K	S	pT	P	pS	T	C	G	V	Kme3	P	H	R	Y	R	P	G	T
		N5	pT29/pS31/K36ac		R	K	S	pT	P	pS	T	C	G	V	Kac	P	H	R	Y	R	P	G	T
		O1	pT29/pT32		R	K	S	pT	P	S	pT	C	G	V	K	P	H	R	Y	R	P	G	T
		O2	pT29/pT32/K36me		R	K	S	pT	P	S	pT	C	G	V	Kme	P	H	R	Y	R	P	G	T
		O3	pT29/pT32/K36me2		R	K	S	pT	P	S	pT	C	G	V	Kme2	P	H	R	Y	R	P	G	T
		O4	pT29/pT32/K36me3		R	K	S	pT	P	S	pT	C	G	V	Kme3	P	H	R	Y	R	P	G	T
		O5	pT29/pT32/K36ac		R	K	S	pT	P	S	pT	C	G	V	Kac	P	H	R	Y	R	P	G	T
		P1	pS31/pT32		R	K	S	T	P	pS	pT	C	G	V	K	P	H	R	Y	R	P	G	T
		P2	pS31/pT32/K36me		R	K	S	T	P	pS	pT	C	G	V	Kme	P	H	R	Y	R	P	G	T
		P3	pS31/pT32/K36me2		R	K	S	T	P	pS	pT	C	G	V	Kme2	P	H	R	Y	R	P	G	T
		P4	pS31/pT32/K36me3		R	K	S	T	P	pS	pT	C	G	V	Kme3	P	H	R	Y	R	P	G	T
		P5	pS31/pT32/K36ac		R	K	S	T	P	pS	pT	C	G	V	Kac	P	H	R	Y	R	P	G	T
polyHis CTRL		Q1	HHHHHHHH
polyHis CTRL		Q2	HHHHHHHH

## Sheet: Histone H4
Histone	Peptide Length	Array Poition	Kac Mark Combinations		Sequence
polyHis CTRL		A1	HHHHHHHH
polyHis CTRL		A2	HHHHHHHH
		A3	Blank
H4 (P62805)	1-20	A4	CONTROL		S	G	R	G	K	G	G	K	G	L	G	K	G	G	A	K	R	H	R	K
		A5	pS1		pS	G	R	G	K	G	G	K	G	L	G	K	G	G	A	K	R	H	R	K
		A6	K5me		S	G	R	G	X1	G	G	K	G	L	G	K	G	G	A	K	R	H	R	K
		A7	K5me2		S	G	R	G	X2	G	G	K	G	L	G	K	G	G	A	K	R	H	R	K
		A8	K5me3		S	G	R	G	X3	G	G	K	G	L	G	K	G	G	A	K	R	H	R	K
		A9	K5ac		S	G	R	G	X4	G	G	K	G	L	G	K	G	G	A	K	R	H	R	K
		A10	K8me		S	G	R	G	K	G	G	X1	G	L	G	K	G	G	A	K	R	H	R	K
		A11	K8me2		S	G	R	G	K	G	G	X2	G	L	G	K	G	G	A	K	R	H	R	K
		A12	K8me3		S	G	R	G	K	G	G	X3	G	L	G	K	G	G	A	K	R	H	R	K
		A13	K8ac		S	G	R	G	K	G	G	X4	G	L	G	K	G	G	A	K	R	H	R	K
		A14	K12me		S	G	R	G	K	G	G	K	G	L	G	X1	G	G	A	K	R	H	R	K
		A15	K12me2		S	G	R	G	K	G	G	K	G	L	G	X2	G	G	A	K	R	H	R	K
		A16	K12me3		S	G	R	G	K	G	G	K	G	L	G	X3	G	G	A	K	R	H	R	K
		A17	K12ac		S	G	R	G	K	G	G	K	G	L	G	X4	G	G	A	K	R	H	R	K
		A18	pS1/K5me		pS	G	R	G	X1	G	G	K	G	L	G	K	G	G	A	K	R	H	R	K
		A19	pS1/K5me2		pS	G	R	G	X2	G	G	K	G	L	G	K	G	G	A	K	R	H	R	K
		A20	pS1/K5me3		pS	G	R	G	X3	G	G	K	G	L	G	K	G	G	A	K	R	H	R	K
		A21	pS1/K5ac		pS	G	R	G	X4	G	G	K	G	L	G	K	G	G	A	K	R	H	R	K
		A22	pS1/K8me		pS	G	R	G	K	G	G	X1	G	L	G	K	G	G	A	K	R	H	R	K
		A23	pS1/K8me2		pS	G	R	G	K	G	G	X2	G	L	G	K	G	G	A	K	R	H	R	K
		A24	pS1/K8me3		pS	G	R	G	K	G	G	X3	G	L	G	K	G	G	A	K	R	H	R	K
		A25	pS1/K8ac		pS	G	R	G	K	G	G	X4	G	L	G	K	G	G	A	K	R	H	R	K
		A26	K5me/K8me		S	G	R	G	X1	G	G	X1	G	L	G	K	G	G	A	K	R	H	R	K
		A27	K5me/K8me2		S	G	R	G	X1	G	G	X2	G	L	G	K	G	G	A	K	R	H	R	K
		A28	K5me/K8me3		S	G	R	G	X1	G	G	X3	G	L	G	K	G	G	A	K	R	H	R	K
		A29	K5me/K8ac		S	G	R	G	X1	G	G	X4	G	L	G	K	G	G	A	K	R	H	R	K
		A30	K5me2/K8me		S	G	R	G	X2	G	G	X1	G	L	G	K	G	G	A	K	R	H	R	K
		A31	K5me2/K8me2		S	G	R	G	X2	G	G	X2	G	L	G	K	G	G	A	K	R	H	R	K
		A32	K5me2/K8me3		S	G	R	G	X2	G	G	X3	G	L	G	K	G	G	A	K	R	H	R	K
		A33	K5me2/K8ac		S	G	R	G	X2	G	G	X4	G	L	G	K	G	G	A	K	R	H	R	K
		A34	K5me3/K8me		S	G	R	G	X3	G	G	X1	G	L	G	K	G	G	A	K	R	H	R	K
		A35	K5me3/K8me2		S	G	R	G	X3	G	G	X2	G	L	G	K	G	G	A	K	R	H	R	K
		A36	K5me3/K8me3		S	G	R	G	X3	G	G	X3	G	L	G	K	G	G	A	K	R	H	R	K
		A37	K5me3/K8ac		S	G	R	G	X3	G	G	X4	G	L	G	K	G	G	A	K	R	H	R	K
		B1	K5ac/K8me		S	G	R	G	X4	G	G	X1	G	L	G	K	G	G	A	K	R	H	R	K
		B2	K5ac/K8me2		S	G	R	G	X4	G	G	X2	G	L	G	K	G	G	A	K	R	H	R	K
		B3	K5ac/K8me3		S	G	R	G	X4	G	G	X3	G	L	G	K	G	G	A	K	R	H	R	K
		B4	K5ac/K8ac		S	G	R	G	X4	G	G	X4	G	L	G	K	G	G	A	K	R	H	R	K
		B5	K8me/K12me		S	G	R	G	K	G	G	X1	G	L	G	X1	G	G	A	K	R	H	R	K
		B6	K8me/K12me2		S	G	R	G	K	G	G	X1	G	L	G	X2	G	G	A	K	R	H	R	K
		B7	K8me/K12me3		S	G	R	G	K	G	G	X1	G	L	G	X3	G	G	A	K	R	H	R	K
		B8	K8me/K12ac		S	G	R	G	K	G	G	X1	G	L	G	X4	G	G	A	K	R	H	R	K
		B9	K8me2/K12me		S	G	R	G	K	G	G	X2	G	L	G	X1	G	G	A	K	R	H	R	K
		B10	K8me2/K12me2		S	G	R	G	K	G	G	X2	G	L	G	X2	G	G	A	K	R	H	R	K
		B11	K8me2/K12me3		S	G	R	G	K	G	G	X2	G	L	G	X3	G	G	A	K	R	H	R	K
		B12	K8me2/K12ac		S	G	R	G	K	G	G	X2	G	L	G	X4	G	G	A	K	R	H	R	K
		B13	K8me3/K12me		S	G	R	G	K	G	G	X3	G	L	G	X1	G	G	A	K	R	H	R	K
		B14	K8me3/K12me2		S	G	R	G	K	G	G	X3	G	L	G	X2	G	G	A	K	R	H	R	K
		B15	K8me3/K12me3		S	G	R	G	K	G	G	X3	G	L	G	X3	G	G	A	K	R	H	R	K
		B16	K8me3/K12ac		S	G	R	G	K	G	G	X3	G	L	G	X4	G	G	A	K	R	H	R	K
		B17	K8ac/K12me		S	G	R	G	K	G	G	X4	G	L	G	X1	G	G	A	K	R	H	R	K
	6-25	B18	K8ac/K12me2		S	G	R	G	K	G	G	X4	G	L	G	X2	G	G	A	K	R	H	R	K
		B19	K8ac/K12me3		S	G	R	G	K	G	G	X4	G	L	G	X3	G	G	A	K	R	H	R	K
		B20	K8ac/K12ac		S	G	R	G	K	G	G	X4	G	L	G	X4	G	G	A	K	R	H	R	K
		B21	pS1/K5me/K8me		pS	G	R	G	X1	G	G	X1	G	L	G	K	G	G	A	K	R	H	R	K
		B22	pS1/K5me/K8me2		pS	G	R	G	X1	G	G	X2	G	L	G	K	G	G	A	K	R	H	R	K
		B23	pS1/K5me/K8me3		pS	G	R	G	X1	G	G	X3	G	L	G	K	G	G	A	K	R	H	R	K
		B24	pS1/K5me/K8ac		pS	G	R	G	X1	G	G	X4	G	L	G	K	G	G	A	K	R	H	R	K
		B25	pS1/K5me2/K8me		pS	G	R	G	X2	G	G	X1	G	L	G	K	G	G	A	K	R	H	R	K
		B26	pS1/K5me2/K8me2		pS	G	R	G	X2	G	G	X2	G	L	G	K	G	G	A	K	R	H	R	K
		B27	pS1/K5me2/K8me3		pS	G	R	G	X2	G	G	X3	G	L	G	K	G	G	A	K	R	H	R	K
		B28	pS1/K5me2/K8ac		pS	G	R	G	X2	G	G	X4	G	L	G	K	G	G	A	K	R	H	R	K
		B29	pS1/K5me3/K8me		pS	G	R	G	X3	G	G	X1	G	L	G	K	G	G	A	K	R	H	R	K
		B30	pS1/K5me3/K8me2		pS	G	R	G	X3	G	G	X2	G	L	G	K	G	G	A	K	R	H	R	K
		B31	pS1/K5me3/K8me3		pS	G	R	G	X3	G	G	X3	G	L	G	K	G	G	A	K	R	H	R	K
		B32	pS1/K5me3/K8ac		pS	G	R	G	X3	G	G	X4	G	L	G	K	G	G	A	K	R	H	R	K
		B33	pS1/K5ac/K8me		pS	G	R	G	X4	G	G	X1	G	L	G	K	G	G	A	K	R	H	R	K
		B34	pS1/K5ac/K8me2		pS	G	R	G	X4	G	G	X2	G	L	G	K	G	G	A	K	R	H	R	K
		B35	pS1/K5ac/K8me3		pS	G	R	G	X4	G	G	X3	G	L	G	K	G	G	A	K	R	H	R	K
		B36	pS1/K5ac/K8ac		pS	G	R	G	X4	G	G	X4	G	L	G	K	G	G	A	K	R	H	R	K
		B37	K5ac/K8ac/K12ac		S	G	R	G	X4	G	G	X4	G	L	G	X4	G	G	A	K	R	H	R	K
		C1
		C2	CONTROL		G	G	K	G	L	G	K	G	G	A	K	R	H	R	K	V	L	R	D	N
		C3	K12me		G	G	K	G	L	G	X1	G	G	A	K	R	H	R	K	V	L	R	D	N
		C4	K12me2		G	G	K	G	L	G	X2	G	G	A	K	R	H	R	K	V	L	R	D	N
		C5	K12me3		G	G	K	G	L	G	X3	G	G	A	K	R	H	R	K	V	L	R	D	N
		C6	K12ac		G	G	K	G	L	G	X4	G	G	A	K	R	H	R	K	V	L	R	D	N
		C7	K16me		G	G	K	G	L	G	K	G	G	A	X1	R	H	R	K	V	L	R	D	N
		C8	K16me2		G	G	K	G	L	G	K	G	G	A	X2	R	H	R	K	V	L	R	D	N
		C9	K16me3		G	G	K	G	L	G	K	G	G	A	X3	R	H	R	K	V	L	R	D	N
		C10	K16ac		G	G	K	G	L	G	K	G	G	A	X4	R	H	R	K	V	L	R	D	N
		C11	K20me		G	G	K	G	L	G	K	G	G	A	K	R	H	R	X1	V	L	R	D	N
		C12	K20me2		G	G	K	G	L	G	K	G	G	A	K	R	H	R	X2	V	L	R	D	N
		C13	K20me3		G	G	K	G	L	G	K	G	G	A	K	R	H	R	X3	V	L	R	D	N
		C14	K20ac		G	G	K	G	L	G	K	G	G	A	K	R	H	R	X4	V	L	R	D	N
		C15	K12me/K16me		G	G	K	G	L	G	X1	G	G	A	X1	R	H	R	K	V	L	R	D	N
		C16	K12me/K16me2		G	G	K	G	L	G	X1	G	G	A	X2	R	H	R	K	V	L	R	D	N
		C17	K12me/K16me3		G	G	K	G	L	G	X1	G	G	A	X3	R	H	R	K	V	L	R	D	N
		C18	K12me/K16ac		G	G	K	G	L	G	X1	G	G	A	X4	R	H	R	K	V	L	R	D	N
		C19	K12me2/K16me		G	G	K	G	L	G	X2	G	G	A	X1	R	H	R	K	V	L	R	D	N
		C20	K12me2/K16me2		G	G	K	G	L	G	X2	G	G	A	X2	R	H	R	K	V	L	R	D	N
		C21	K12me2/K16me3		G	G	K	G	L	G	X2	G	G	A	X3	R	H	R	K	V	L	R	D	N
		C22	K12me2/K16ac		G	G	K	G	L	G	X2	G	G	A	X4	R	H	R	K	V	L	R	D	N
		C23	K12me3/K16me		G	G	K	G	L	G	X3	G	G	A	X1	R	H	R	K	V	L	R	D	N
		C24	K12me3/K16me2		G	G	K	G	L	G	X3	G	G	A	X2	R	H	R	K	V	L	R	D	N
		C25	K12me3/K16me3		G	G	K	G	L	G	X3	G	G	A	X3	R	H	R	K	V	L	R	D	N
		C26	K12me3/K16ac		G	G	K	G	L	G	X3	G	G	A	X4	R	H	R	K	V	L	R	D	N
		C27	K12ac/K16me		G	G	K	G	L	G	X4	G	G	A	X1	R	H	R	K	V	L	R	D	N
		C28	K12ac/K16me2		G	G	K	G	L	G	X4	G	G	A	X2	R	H	R	K	V	L	R	D	N
		C29	K12ac/K16me3		G	G	K	G	L	G	X4	G	G	A	X3	R	H	R	K	V	L	R	D	N
		C30	K12ac/K16ac		G	G	K	G	L	G	X4	G	G	A	X4	R	H	R	K	V	L	R	D	N
		C31	K16me/K20me		G	G	K	G	L	G	K	G	G	A	X1	R	H	R	X1	V	L	R	D	N
		C32	K16me/K20me2		G	G	K	G	L	G	K	G	G	A	X1	R	H	R	X2	V	L	R	D	N
		C33	K16me/K20me3		G	G	K	G	L	G	K	G	G	A	X1	R	H	R	X3	V	L	R	D	N
		C34	K16me/K20ac		G	G	K	G	L	G	K	G	G	A	X1	R	H	R	X4	V	L	R	D	N
		C35	K16me2/K20me		G	G	K	G	L	G	K	G	G	A	X2	R	H	R	X1	V	L	R	D	N
		C36	K16me2/K20me2		G	G	K	G	L	G	K	G	G	A	X2	R	H	R	X2	V	L	R	D	N
		C37	K16me2/K20me3		G	G	K	G	L	G	K	G	G	A	X2	R	H	R	X3	V	L	R	D	N
		D1	K16me2/K20ac		G	G	K	G	L	G	K	G	G	A	X2	R	H	R	X4	V	L	R	D	N
		D2	K16me3/K20me		G	G	K	G	L	G	K	G	G	A	X3	R	H	R	X1	V	L	R	D	N
		D3	K16me3/K20me2		G	G	K	G	L	G	K	G	G	A	X3	R	H	R	X2	V	L	R	D	N
		D4	K16me3/K20me3		G	G	K	G	L	G	K	G	G	A	X3	R	H	R	X3	V	L	R	D	N
		D5	K16me3/K20ac		G	G	K	G	L	G	K	G	G	A	X3	R	H	R	X4	V	L	R	D	N
		D6	K16ac/K20me		G	G	K	G	L	G	K	G	G	A	X4	R	H	R	X1	V	L	R	D	N
		D7	K16ac/K20me2		G	G	K	G	L	G	K	G	G	A	X4	R	H	R	X2	V	L	R	D	N
		D8	K16ac/K20me3		G	G	K	G	L	G	K	G	G	A	X4	R	H	R	X3	V	L	R	D	N
		D9	K16ac/K20ac		G	G	K	G	L	G	K	G	G	A	X4	R	H	R	X4	V	L	R	D	N
		D10	K12ac/KI16ac/K20ac		G	G	K	G	L	G	X4	G	G	A	X4	R	H	R	X4	V	L	R	D	N
		D11
		D12	CONTROL		G	K	G	G	A	K	R	H	R	K	V	L	R	D	N	I	Q	G	I	T
		D13	K16me		G	K	G	G	A	X1	R	H	R	K	V	L	R	D	N	I	Q	G	I	T
		D14	K16me2		G	K	G	G	A	X2	R	H	R	K	V	L	R	D	N	I	Q	G	I	T
		D15	K16me3		G	K	G	G	A	X3	R	H	R	K	V	L	R	D	N	I	Q	G	I	T
		D16	K16ac		G	K	G	G	A	X4	R	H	R	K	V	L	R	D	N	I	Q	G	I	T
		D17	K20me		G	K	G	G	A	K	R	H	R	X1	V	L	R	D	N	I	Q	G	I	T
		D18	K20me2		G	K	G	G	A	K	R	H	R	X2	V	L	R	D	N	I	Q	G	I	T
		D19	K20me3		G	K	G	G	A	K	R	H	R	X3	V	L	R	D	N	I	Q	G	I	T
		D20	K20ac		G	K	G	G	A	K	R	H	R	X4	V	L	R	D	N	I	Q	G	I	T
		D21	K16me/K20me		G	K	G	G	A	X1	R	H	R	X1	V	L	R	D	N	I	Q	G	I	T
		D22	K16me/K20me2		G	K	G	G	A	X1	R	H	R	X2	V	L	R	D	N	I	Q	G	I	T
		D23	K16me/K20me3		G	K	G	G	A	X1	R	H	R	X3	V	L	R	D	N	I	Q	G	I	T
		D24	K16me/K20ac		G	K	G	G	A	X1	R	H	R	X4	V	L	R	D	N	I	Q	G	I	T
		D25	K16me2/K20me		G	K	G	G	A	X2	R	H	R	X1	V	L	R	D	N	I	Q	G	I	T
		D26	K16me2/K20me2		G	K	G	G	A	X2	R	H	R	X2	V	L	R	D	N	I	Q	G	I	T
		D27	K16me2/K20me3		G	K	G	G	A	X2	R	H	R	X3	V	L	R	D	N	I	Q	G	I	T
		D28	K16me2/K20ac		G	K	G	G	A	X2	R	H	R	X4	V	L	R	D	N	I	Q	G	I	T
		D29	K16me3/K20me		G	K	G	G	A	X3	R	H	R	X1	V	L	R	D	N	I	Q	G	I	T
		D30	K16me3/K20me2		G	K	G	G	A	X3	R	H	R	X2	V	L	R	D	N	I	Q	G	I	T
		D31	K16me3/K20me3		G	K	G	G	A	X3	R	H	R	X3	V	L	R	D	N	I	Q	G	I	T
		D32	K16me3/K20ac		G	K	G	G	A	X3	R	H	R	X4	V	L	R	D	N	I	Q	G	I	T
		D33	K16ac/K20me		G	K	G	G	A	X4	R	H	R	X1	V	L	R	D	N	I	Q	G	I	T
		D34	K16ac/K20me2		G	K	G	G	A	X4	R	H	R	X2	V	L	R	D	N	I	Q	G	I	T
		D35	K16ac/K20me3		G	K	G	G	A	X4	R	H	R	X3	V	L	R	D	N	I	Q	G	I	T
		D36	K16ac/K20ac		G	K	G	G	A	X4	R	H	R	X4	V	L	R	D	N	I	Q	G	I	T
		D37
		E1	CONTROL		K	R	H	R	K	V	L	R	D	N	I	Q	G	I	T	K	P	A	O	R
		E2	K20me		K	R	H	R	X1	V	L	R	D	N	I	Q	G	I	T	K	P	A	O	R
		E3	K20me2		K	R	H	R	X2	V	L	R	D	N	I	Q	G	I	T	K	P	A	O	R
		E4	K20me3		K	R	H	R	X3	V	L	R	D	N	I	Q	G	I	T	K	P	A	O	R
		E5	K20ac		K	R	H	R	X4	V	L	R	D	N	I	Q	G	I	T	K	P	A	O	R
		E6
		E7	CONTROL		V	L	R	D	N	I	Q	G	I	T	K	P	A	O	R	E	L	A	R	R
		E8	pT30		V	L	R	D	N	I	Q	G	I	pT	K	P	A	O	R	E	L	A	R	R
		E9	K31me		V	L	R	D	N	I	Q	G	I	T	X1	P	A	O	R	E	L	A	R	R
		E10	K31me2		V	L	R	D	N	I	Q	G	I	T	X2	P	A	O	R	E	L	A	R	R
		E11	K31me3		V	L	R	D	N	I	Q	G	I	T	X3	P	A	O	R	E	L	A	R	R
		E12	K31ac		V	L	R	D	N	I	Q	G	I	T	X4	P	A	O	R	E	L	A	R	R
		E13	pT30/K31me		V	L	R	D	N	I	Q	G	I	pT	X1	P	A	O	R	E	L	A	R	R
		E14	pT30/K31me2		V	L	R	D	N	I	Q	G	I	pT	X2	P	A	O	R	E	L	A	R	R
		E15	pT30/K31me3		V	L	R	D	N	I	Q	G	I	pT	X3	P	A	O	R	E	L	A	R	R
		E16	pT30/K31ac		V	L	R	D	N	I	Q	G	I	pT	X4	P	A	O	R	E	L	A	R	R
